# Supplementary material for: CNOT6 deadenylase safeguards postnatal growth and metabolic transition via Fgf21 mRNA decay
Source: bioRxiv. 2026 Feb 18:2026.02.17.706459. Preprint. [Version 1] doi: 10.64898/2026.02.17.706459 (PMC12934697; doi:10.64898/2026.02.17.706459)
Supplement: Supplement 3 [file media-3.xlsx]

## Sheet: Table S3
Table S3. Gene-level RNA-seq read counts from Cnot6 WT and KO mouse livers
GeneID	WT1	WT2	WT3	KO1	KO2	KO3
ENSMUSG00000000001	2174	2426	1854	1649	2157	2316
ENSMUSG00000000028	82	83	66	51	117	115
ENSMUSG00000000031	168281	92910	124477	164969	255941	176688
ENSMUSG00000000037	47	40	23	12	19	39
ENSMUSG00000000049	51834	62832	47830	57055	61210	57092
ENSMUSG00000000056	2215	2902	2239	925	1802	1980
ENSMUSG00000000058	245	205	159	171	253	275
ENSMUSG00000000078	592	673	353	806	677	829
ENSMUSG00000000085	424	457	367	327	416	446
ENSMUSG00000000088	1538	2384	1549	1133	1726	1873
ENSMUSG00000000093	223	298	156	186	214	208
ENSMUSG00000000094	0	2	0	1	3	2
ENSMUSG00000000120	390	509	332	235	432	525
ENSMUSG00000000126	22	29	25	9	21	32
ENSMUSG00000000127	302	328	271	234	253	308
ENSMUSG00000000131	1105	1257	1108	995	1150	1330
ENSMUSG00000000134	594	777	615	664	693	733
ENSMUSG00000000142	259	381	280	159	345	207
ENSMUSG00000000148	291	363	350	172	268	340
ENSMUSG00000000149	1657	2266	1808	1362	2070	2023
ENSMUSG00000000154	1944	2337	1934	1066	1607	2169
ENSMUSG00000000157	71	98	100	64	43	77
ENSMUSG00000000159	144	199	163	226	229	202
ENSMUSG00000000167	6	9	10	11	16	6
ENSMUSG00000000168	1265	1601	1317	1114	1067	1231
ENSMUSG00000000171	5700	7068	5423	5899	7031	6747
ENSMUSG00000000182	0	0	0	0	3	2
ENSMUSG00000000184	452	470	309	232	547	590
ENSMUSG00000000194	702	810	695	542	741	823
ENSMUSG00000000202	4	0	0	1	0	0
ENSMUSG00000000204	6	28	15	38	25	13
ENSMUSG00000000216	0	1	0	1	2	1
ENSMUSG00000000223	5	4	7	2	8	9
ENSMUSG00000000244	20	22	13	9	24	19
ENSMUSG00000000247	123	169	123	104	163	195
ENSMUSG00000000248	0	0	1	0	2	0
ENSMUSG00000000253	77	73	42	66	109	110
ENSMUSG00000000266	282	316	319	208	267	323
ENSMUSG00000000275	2760	3031	3101	2692	2720	3065
ENSMUSG00000000276	80	70	85	229	143	73
ENSMUSG00000000278	919	1005	760	1308	1403	914
ENSMUSG00000000282	416	532	381	644	403	449
ENSMUSG00000000290	342	379	265	338	475	407
ENSMUSG00000000295	45	26	24	73	56	35
ENSMUSG00000000296	85	96	65	92	91	69
ENSMUSG00000000301	7163	8416	6145	4757	7684	8025
ENSMUSG00000000303	2664	2504	1818	3199	2956	3973
ENSMUSG00000000305	67	80	83	84	82	79
ENSMUSG00000000308	240	7	2	80	6	1
ENSMUSG00000000317	171	177	111	69	260	279
ENSMUSG00000000318	19	29	16	9	36	39
ENSMUSG00000000320	10	38	12	32	25	19
ENSMUSG00000000326	5206	6542	4696	3584	4477	5379
ENSMUSG00000000339	289	329	232	352	385	326
ENSMUSG00000000340	5056	6586	5376	4826	4575	5110
ENSMUSG00000000346	2126	2725	1948	2464	2442	2661
ENSMUSG00000000355	556	608	518	448	553	567
ENSMUSG00000000359	49	38	20	13	48	36
ENSMUSG00000000365	5	10	1	1	5	6
ENSMUSG00000000374	828	994	955	760	788	821
ENSMUSG00000000378	569	557	470	521	600	642
ENSMUSG00000000384	1059	1326	1033	687	1032	1076
ENSMUSG00000000385	402	325	289	352	229	252
ENSMUSG00000000386	46	57	34	63	95	45
ENSMUSG00000000392	4	6	10	3	13	13
ENSMUSG00000000399	2639	3529	2742	2133	2957	3192
ENSMUSG00000000402	3	7	2	2	1	9
ENSMUSG00000000409	49	44	44	47	53	64
ENSMUSG00000000411	2	2	0	4	0	2
ENSMUSG00000000416	24	13	19	48	26	16
ENSMUSG00000000420	1796	2095	1590	1538	2134	2159
ENSMUSG00000000439	297	369	293	299	393	391
ENSMUSG00000000440	301	329	214	597	565	403
ENSMUSG00000000441	996	1301	886	1120	1199	1237
ENSMUSG00000000486	106	103	67	79	84	105
ENSMUSG00000000489	51	66	25	41	49	62
ENSMUSG00000000530	184	187	144	139	173	202
ENSMUSG00000000531	125	82	64	92	119	60
ENSMUSG00000000532	564	650	659	323	598	675
ENSMUSG00000000538	578	687	617	315	539	587
ENSMUSG00000000544	21	0	0	5	0	0
ENSMUSG00000000552	1777	1469	1182	1030	1718	1423
ENSMUSG00000000555	1161	1137	1159	788	1171	1080
ENSMUSG00000000560	0	1	0	1	0	0
ENSMUSG00000000561	271	297	275	228	289	310
ENSMUSG00000000562	0	3	0	1	2	1
ENSMUSG00000000563	7707	9821	7281	6025	8075	8572
ENSMUSG00000000567	120	83	102	53	81	117
ENSMUSG00000000568	1430	1565	1302	1684	2168	1862
ENSMUSG00000000579	524	531	380	532	609	659
ENSMUSG00000000581	824	885	730	600	835	906
ENSMUSG00000000594	1245	1484	1164	1203	1040	1200
ENSMUSG00000000600	572	647	569	455	447	563
ENSMUSG00000000605	1079	1527	1192	988	1085	1155
ENSMUSG00000000617	1	1	0	0	0	0
ENSMUSG00000000627	1	4	2	9	2	6
ENSMUSG00000000628	87	95	91	63	136	110
ENSMUSG00000000631	4215	4662	3770	3103	3118	4082
ENSMUSG00000000632	0	0	0	2	0	0
ENSMUSG00000000673	3850	6090	4948	1893	3196	3659
ENSMUSG00000000682	178	171	131	172	245	214
ENSMUSG00000000686	444	776	707	262	363	358
ENSMUSG00000000690	2	6	8	1	1	2
ENSMUSG00000000693	90	107	83	55	89	86
ENSMUSG00000000708	2294	2922	2279	2110	2236	2531
ENSMUSG00000000711	2346	2756	2136	1532	2069	2390
ENSMUSG00000000724	0	0	0	1	2	2
ENSMUSG00000000730	0	0	0	1	4	0
ENSMUSG00000000732	100	69	76	58	57	69
ENSMUSG00000000738	1107	1439	1143	854	1134	1168
ENSMUSG00000000739	15	191	13	18	16	29
ENSMUSG00000000740	6691	7278	5265	9200	7817	7293
ENSMUSG00000000743	1546	1862	1524	1420	1685	1706
ENSMUSG00000000751	1462	1563	1145	771	1465	1663
ENSMUSG00000000753	11188	16043	12182	12484	14759	13222
ENSMUSG00000000759	557	666	551	441	525	615
ENSMUSG00000000766	1	0	0	3	0	1
ENSMUSG00000000776	239	288	247	266	303	315
ENSMUSG00000000782	341	315	308	404	410	493
ENSMUSG00000000787	6999	7765	8538	6728	7536	9654
ENSMUSG00000000791	6	11	4	1	7	13
ENSMUSG00000000792	1	0	0	1	0	0
ENSMUSG00000000794	6	7	1	4	7	5
ENSMUSG00000000804	870	1022	980	796	819	875
ENSMUSG00000000805	9	1	1	3	0	0
ENSMUSG00000000811	141	155	144	78	150	147
ENSMUSG00000000817	6	5	4	4	8	8
ENSMUSG00000000823	1018	1124	1098	997	1342	1199
ENSMUSG00000000826	1924	2301	2004	1769	1998	1946
ENSMUSG00000000827	667	765	602	568	669	764
ENSMUSG00000000838	1128	1215	987	846	1118	1150
ENSMUSG00000000861	19	15	11	4	22	23
ENSMUSG00000000869	8	6	11	7	13	4
ENSMUSG00000000876	2875	3480	3076	2172	2535	2658
ENSMUSG00000000881	546	671	554	520	505	571
ENSMUSG00000000884	37	51	47	56	69	47
ENSMUSG00000000889	0	1	1	0	0	0
ENSMUSG00000000901	55	48	53	231	117	99
ENSMUSG00000000902	480	519	351	365	484	569
ENSMUSG00000000903	0	1	0	2	1	0
ENSMUSG00000000915	910	1175	1118	1961	1575	1205
ENSMUSG00000000916	168	224	194	129	173	206
ENSMUSG00000000934	689	653	554	384	679	625
ENSMUSG00000000942	7	18	3	4	14	18
ENSMUSG00000000948	33	17	17	26	25	23
ENSMUSG00000000957	2179	2088	2067	2236	2823	2685
ENSMUSG00000000958	207	198	131	231	199	231
ENSMUSG00000000959	1192	1482	1129	1056	1186	1358
ENSMUSG00000000976	493	594	472	278	354	367
ENSMUSG00000000982	1	0	0	1	5	0
ENSMUSG00000000983	4	0	3	2	4	1
ENSMUSG00000001016	552	580	497	446	645	580
ENSMUSG00000001017	1813	2039	1759	1358	2005	2068
ENSMUSG00000001018	353	413	321	379	537	433
ENSMUSG00000001020	0	0	0	2	1	2
ENSMUSG00000001025	159	39	22	192	68	40
ENSMUSG00000001027	2	5	5	3	1	7
ENSMUSG00000001029	258	190	120	141	212	215
ENSMUSG00000001034	117	134	132	125	190	142
ENSMUSG00000001036	289	379	336	604	549	442
ENSMUSG00000001039	11	18	8	6	17	16
ENSMUSG00000001052	673	800	648	649	615	767
ENSMUSG00000001053	183	232	237	58	152	181
ENSMUSG00000001054	337	382	360	266	322	340
ENSMUSG00000001056	482	543	410	447	587	542
ENSMUSG00000001062	392	472	451	355	351	372
ENSMUSG00000001065	511	620	598	213	335	366
ENSMUSG00000001076	4	7	5	4	5	6
ENSMUSG00000001082	157	200	174	187	183	163
ENSMUSG00000001089	895	963	858	691	839	976
ENSMUSG00000001095	1	2	0	2	3	2
ENSMUSG00000001098	285	328	222	145	279	295
ENSMUSG00000001100	2626	3284	2672	1898	2704	2696
ENSMUSG00000001103	19	7	18	2	8	7
ENSMUSG00000001105	947	1202	879	874	1060	1146
ENSMUSG00000001119	751	690	657	416	695	753
ENSMUSG00000001120	55	50	57	69	57	90
ENSMUSG00000001123	12061	13616	10301	4468	10567	11620
ENSMUSG00000001127	1675	2064	1670	1689	1553	1690
ENSMUSG00000001128	1025	1104	902	1222	1585	1508
ENSMUSG00000001131	4	9	3	50	5	6
ENSMUSG00000001134	110	117	94	89	114	113
ENSMUSG00000001138	507	699	581	325	332	511
ENSMUSG00000001143	320	398	336	336	304	390
ENSMUSG00000001150	659	786	744	602	634	699
ENSMUSG00000001151	522	500	466	325	423	485
ENSMUSG00000001155	8425	11160	9141	12295	8960	9055
ENSMUSG00000001156	243	271	186	260	218	244
ENSMUSG00000001157	305	372	341	207	284	416
ENSMUSG00000001158	376	449	305	404	431	489
ENSMUSG00000001166	9	17	8	12	10	11
ENSMUSG00000001168	1	0	0	0	1	4
ENSMUSG00000001173	250	308	225	334	339	345
ENSMUSG00000001175	5239	5646	4475	4202	5297	5405
ENSMUSG00000001211	5119	5996	4593	5256	5181	5261
ENSMUSG00000001225	62	0	1	22	1	0
ENSMUSG00000001227	235	282	190	203	238	195
ENSMUSG00000001228	536	438	321	330	579	595
ENSMUSG00000001229	1828	2044	1882	938	1204	1643
ENSMUSG00000001240	450	390	301	245	433	357
ENSMUSG00000001247	1286	1706	1277	621	683	1193
ENSMUSG00000001248	497	540	453	532	481	556
ENSMUSG00000001249	8011	10266	8006	6133	7079	8204
ENSMUSG00000001270	364	380	244	307	488	596
ENSMUSG00000001280	1213	1411	1234	1324	1201	1299
ENSMUSG00000001281	58	68	50	39	74	81
ENSMUSG00000001285	377	412	373	340	423	411
ENSMUSG00000001288	318	360	260	204	337	371
ENSMUSG00000001289	1262	1459	1066	1818	1629	1558
ENSMUSG00000001300	197	187	100	98	154	164
ENSMUSG00000001305	298	309	218	299	317	302
ENSMUSG00000001313	68	87	105	134	67	74
ENSMUSG00000001323	509	763	502	241	478	533
ENSMUSG00000001333	1	5	0	5	2	4
ENSMUSG00000001334	10	33	12	15	16	30
ENSMUSG00000001348	1076	1154	1001	1151	1263	1292
ENSMUSG00000001349	36	4	1	33	2	2
ENSMUSG00000001366	1253	1783	1160	773	1020	1242
ENSMUSG00000001376	246	291	217	223	273	300
ENSMUSG00000001380	720	805	667	603	677	769
ENSMUSG00000001383	986	1144	903	795	1003	1120
ENSMUSG00000001403	623	398	304	287	467	514
ENSMUSG00000001415	797	943	801	772	800	822
ENSMUSG00000001416	2054	2509	1938	2029	2346	2370
ENSMUSG00000001418	1070	1322	1107	962	1110	1139
ENSMUSG00000001419	781	1033	959	1104	896	830
ENSMUSG00000001420	25	32	24	16	20	28
ENSMUSG00000001424	3397	4411	3373	4687	3283	3653
ENSMUSG00000001435	46252	53905	44883	48085	47464	49561
ENSMUSG00000001436	279	288	288	222	205	243
ENSMUSG00000001440	3030	3232	2915	2238	3039	3172
ENSMUSG00000001441	823	943	673	789	767	910
ENSMUSG00000001444	5	7	6	1	16	18
ENSMUSG00000001445	288	336	291	193	307	293
ENSMUSG00000001467	596	614	325	317	732	461
ENSMUSG00000001472	3930	4754	4005	3740	4048	4320
ENSMUSG00000001473	204	209	155	313	297	284
ENSMUSG00000001482	1224	1547	1218	975	1248	1310
ENSMUSG00000001493	10	10	10	24	5	10
ENSMUSG00000001494	0	0	1	0	5	0
ENSMUSG00000001497	7	6	6	3	11	6
ENSMUSG00000001506	1737	1280	1411	513	1363	1832
ENSMUSG00000001507	191	239	224	188	156	200
ENSMUSG00000001508	0	0	0	0	3	2
ENSMUSG00000001517	393	272	189	139	283	320
ENSMUSG00000001518	225	264	217	279	262	258
ENSMUSG00000001520	11	14	7	14	10	11
ENSMUSG00000001521	90	90	73	30	93	104
ENSMUSG00000001524	244	382	246	122	237	260
ENSMUSG00000001525	4202	3711	2781	3050	4180	4436
ENSMUSG00000001542	1358	1975	1270	1767	1381	1423
ENSMUSG00000001552	1978	2262	1939	1332	1715	1964
ENSMUSG00000001555	121	112	90	93	208	195
ENSMUSG00000001558	1	2	3	1	1	1
ENSMUSG00000001569	611	680	599	633	644	605
ENSMUSG00000001576	1337	1504	1294	883	1292	1425
ENSMUSG00000001583	7	2	1	14	5	3
ENSMUSG00000001588	150	179	165	117	175	169
ENSMUSG00000001604	1384	1548	1102	2130	1637	1455
ENSMUSG00000001627	474	535	379	760	854	705
ENSMUSG00000001630	257	373	299	177	283	346
ENSMUSG00000001632	495	594	504	581	451	438
ENSMUSG00000001642	211	267	187	153	251	328
ENSMUSG00000001657	1	0	4	0	0	0
ENSMUSG00000001661	5	1	1	3	1	0
ENSMUSG00000001663	4301	6625	4653	2746	3740	4988
ENSMUSG00000001665	152	512	340	194	130	141
ENSMUSG00000001666	589	887	721	708	538	561
ENSMUSG00000001670	10476	25880	21108	19439	16474	14556
ENSMUSG00000001672	34	52	46	120	57	51
ENSMUSG00000001674	474	628	434	490	594	568
ENSMUSG00000001687	1569	1937	1299	1677	1622	1660
ENSMUSG00000001700	615	870	431	505	685	729
ENSMUSG00000001707	166	200	186	138	230	201
ENSMUSG00000001729	2051	2598	1835	2007	2167	2328
ENSMUSG00000001739	26	28	20	15	13	24
ENSMUSG00000001741	112	113	78	132	135	163
ENSMUSG00000001750	1093	1230	1180	1229	1395	1405
ENSMUSG00000001751	855	1249	989	670	798	926
ENSMUSG00000001755	2098	3344	2495	1755	2067	2512
ENSMUSG00000001761	792	798	710	540	816	833
ENSMUSG00000001763	371	506	430	381	394	424
ENSMUSG00000001767	420	454	400	277	372	392
ENSMUSG00000001768	574	638	536	408	627	715
ENSMUSG00000001774	927	1296	1122	780	743	1146
ENSMUSG00000001783	1871	2208	1717	1507	1866	2043
ENSMUSG00000001785	426	419	343	360	401	440
ENSMUSG00000001786	346	437	325	308	327	315
ENSMUSG00000001794	1399	1628	1196	1354	1568	1490
ENSMUSG00000001802	741	1238	1015	210	469	857
ENSMUSG00000001827	7	2	2	5	8	9
ENSMUSG00000001829	960	1254	1021	586	788	951
ENSMUSG00000001833	2276	2078	1582	1799	2503	2381
ENSMUSG00000001844	360	387	323	283	451	351
ENSMUSG00000001847	2946	3508	2733	2268	2934	3238
ENSMUSG00000001855	396	469	457	337	350	369
ENSMUSG00000001864	8	5	11	9	13	8
ENSMUSG00000001865	3	1	1	1	1	1
ENSMUSG00000001870	72	141	81	160	106	128
ENSMUSG00000001891	6637	8340	6693	8890	8116	8080
ENSMUSG00000001901	0	0	0	1	1	0
ENSMUSG00000001909	750	907	745	1065	789	816
ENSMUSG00000001910	973	1061	857	848	1031	1010
ENSMUSG00000001911	2487	3843	2940	1556	2370	2914
ENSMUSG00000001918	117	135	147	160	142	135
ENSMUSG00000001924	4993	6056	5229	3029	4101	4849
ENSMUSG00000001930	277	422	258	276	437	221
ENSMUSG00000001942	1329	1604	1458	909	1369	1633
ENSMUSG00000001943	49	46	36	70	35	36
ENSMUSG00000001946	520	511	369	364	466	602
ENSMUSG00000001948	9	5	7	6	11	6
ENSMUSG00000001962	561	664	570	450	663	617
ENSMUSG00000001964	485	617	444	617	626	614
ENSMUSG00000001983	311	377	303	168	278	296
ENSMUSG00000001985	0	1	3	1	0	1
ENSMUSG00000001986	105	119	69	329	275	169
ENSMUSG00000001988	7	3	3	2	3	6
ENSMUSG00000001995	128	179	185	166	157	147
ENSMUSG00000001998	249	306	258	150	229	264
ENSMUSG00000001999	394	449	329	360	505	447
ENSMUSG00000002006	13	16	20	13	29	27
ENSMUSG00000002007	9	12	15	11	8	8
ENSMUSG00000002010	1628	2043	1455	1320	1613	1730
ENSMUSG00000002012	12	11	4	44	26	14
ENSMUSG00000002014	1894	2224	1580	1792	1992	2005
ENSMUSG00000002015	2233	2806	2220	2006	2413	2461
ENSMUSG00000002017	726	820	707	342	629	798
ENSMUSG00000002020	61	59	68	33	98	74
ENSMUSG00000002028	1061	1307	1117	572	839	1042
ENSMUSG00000002031	519	599	438	499	608	559
ENSMUSG00000002032	903	1220	1254	477	693	911
ENSMUSG00000002033	30	46	22	33	54	46
ENSMUSG00000002043	264	412	325	308	360	340
ENSMUSG00000002052	1695	2041	1765	1346	1297	1652
ENSMUSG00000002055	253	183	140	127	191	190
ENSMUSG00000002058	567	549	546	1825	1216	823
ENSMUSG00000002059	57	80	76	116	154	109
ENSMUSG00000002064	767	967	681	777	791	805
ENSMUSG00000002068	183	109	123	142	310	216
ENSMUSG00000002076	3	2	3	9	11	11
ENSMUSG00000002083	95	122	88	132	61	89
ENSMUSG00000002100	5	2	8	5	14	6
ENSMUSG00000002102	2402	3152	2354	2634	2898	3033
ENSMUSG00000002103	1249	1517	1281	1178	1457	1448
ENSMUSG00000002104	1	1	0	11	2	4
ENSMUSG00000002105	287	356	296	331	305	332
ENSMUSG00000002107	306	353	262	316	386	461
ENSMUSG00000002108	2389	3216	2632	1760	2072	2412
ENSMUSG00000002109	124	145	109	85	94	118
ENSMUSG00000002111	313	325	270	395	448	433
ENSMUSG00000002129	751	902	728	488	690	780
ENSMUSG00000002147	1286	1658	1393	1021	1138	1418
ENSMUSG00000002204	15	27	34	43	44	29
ENSMUSG00000002205	485	595	508	324	391	545
ENSMUSG00000002210	226	303	225	200	231	226
ENSMUSG00000002221	681	778	604	563	633	669
ENSMUSG00000002222	2824	3727	2691	2405	2409	2765
ENSMUSG00000002227	1309	1276	1105	1074	1516	1541
ENSMUSG00000002228	17	27	19	14	22	32
ENSMUSG00000002233	629	508	459	1166	913	840
ENSMUSG00000002249	409	479	430	375	360	438
ENSMUSG00000002250	347	433	410	182	249	350
ENSMUSG00000002257	23	26	31	23	26	26
ENSMUSG00000002265	5870	5004	4317	30342	14592	10268
ENSMUSG00000002266	61	45	35	1119	376	176
ENSMUSG00000002274	111	123	71	52	86	79
ENSMUSG00000002279	620	754	658	425	611	650
ENSMUSG00000002280	427	686	468	357	468	509
ENSMUSG00000002289	1918	2219	1879	2013	1211	1379
ENSMUSG00000002297	236	238	148	226	305	280
ENSMUSG00000002307	409	477	418	373	384	454
ENSMUSG00000002308	167	208	116	178	189	192
ENSMUSG00000002319	268	304	245	244	263	285
ENSMUSG00000002320	1321	1491	1330	824	1248	1397
ENSMUSG00000002324	4	9	9	10	8	17
ENSMUSG00000002325	516	744	703	260	451	570
ENSMUSG00000002326	69	102	79	74	87	103
ENSMUSG00000002329	299	400	350	260	330	346
ENSMUSG00000002332	2953	3679	2688	2023	3112	3098
ENSMUSG00000002342	529	578	503	465	543	610
ENSMUSG00000002343	120	189	149	83	151	192
ENSMUSG00000002345	231	327	304	141	210	237
ENSMUSG00000002346	2089	2883	2558	2645	2979	2694
ENSMUSG00000002365	1535	1932	1460	1102	1601	1785
ENSMUSG00000002372	873	1006	888	714	865	948
ENSMUSG00000002379	459	509	339	353	456	435
ENSMUSG00000002384	6	2	6	20	6	3
ENSMUSG00000002393	1208	1770	1347	1147	1305	1392
ENSMUSG00000002395	350	396	321	410	372	311
ENSMUSG00000002396	311	481	417	282	330	345
ENSMUSG00000002409	244	387	227	107	258	238
ENSMUSG00000002413	723	796	639	629	671	731
ENSMUSG00000002416	121	121	107	71	96	108
ENSMUSG00000002428	414	424	374	363	390	425
ENSMUSG00000002455	1205	1399	1139	768	1074	1339
ENSMUSG00000002458	90	106	75	79	147	130
ENSMUSG00000002475	537	850	651	670	602	671
ENSMUSG00000002477	435	399	338	307	506	524
ENSMUSG00000002486	81	87	95	84	85	84
ENSMUSG00000002489	137	123	85	77	148	131
ENSMUSG00000002496	1207	1577	1365	907	1032	1266
ENSMUSG00000002500	2	3	3	1	1	1
ENSMUSG00000002504	793	892	697	428	713	740
ENSMUSG00000002524	1824	2145	1617	2195	1781	1904
ENSMUSG00000002546	1144	1287	1092	1231	1217	1214
ENSMUSG00000002550	838	1065	1122	368	1340	1070
ENSMUSG00000002565	0	0	0	0	0	2
ENSMUSG00000002578	33	33	23	22	24	20
ENSMUSG00000002580	90	112	108	83	86	117
ENSMUSG00000002588	22314	27045	22648	16356	27308	25399
ENSMUSG00000002602	1408	1591	1037	1322	1292	1450
ENSMUSG00000002603	809	802	545	563	906	854
ENSMUSG00000002608	650	802	644	505	600	701
ENSMUSG00000002617	79	86	89	55	108	71
ENSMUSG00000002625	868	1100	910	610	735	833
ENSMUSG00000002633	7	1	6	11	2	7
ENSMUSG00000002635	180	260	214	151	213	188
ENSMUSG00000002658	631	721	600	585	788	736
ENSMUSG00000002660	709	899	697	612	809	788
ENSMUSG00000002661	239	283	221	202	262	286
ENSMUSG00000002664	1	1	4	1	2	10
ENSMUSG00000002668	168	170	180	144	210	162
ENSMUSG00000002679	317	300	233	318	337	297
ENSMUSG00000002688	11	13	3	10	17	3
ENSMUSG00000002699	199	251	155	131	319	320
ENSMUSG00000002718	1035	1089	998	745	978	1052
ENSMUSG00000002728	444	511	348	602	615	591
ENSMUSG00000002731	246	299	258	243	231	314
ENSMUSG00000002732	53	57	44	65	61	43
ENSMUSG00000002733	443	512	346	358	463	530
ENSMUSG00000002741	1670	1893	1488	1370	1875	1576
ENSMUSG00000002748	2479	2976	2656	1518	2217	2956
ENSMUSG00000002763	2191	3006	2284	1709	1627	2319
ENSMUSG00000002767	1052	1271	967	830	1163	1231
ENSMUSG00000002768	652	761	648	586	691	726
ENSMUSG00000002769	11267	28244	18524	10713	10666	10142
ENSMUSG00000002771	13	19	18	10	12	19
ENSMUSG00000002778	2270	2595	2094	1903	2294	2557
ENSMUSG00000002781	450	543	451	256	425	495
ENSMUSG00000002797	631	684	590	217	467	745
ENSMUSG00000002799	25	20	13	14	17	9
ENSMUSG00000002803	301	371	294	235	283	327
ENSMUSG00000002804	244	333	225	231	292	287
ENSMUSG00000002808	70	85	58	88	175	121
ENSMUSG00000002812	1269	1709	1451	842	1154	1478
ENSMUSG00000002814	240	267	248	149	248	258
ENSMUSG00000002820	403	548	512	387	486	441
ENSMUSG00000002825	65	111	78	109	93	97
ENSMUSG00000002831	167	194	426	104	73	110
ENSMUSG00000002833	941	1175	970	1047	911	1070
ENSMUSG00000002835	276	254	189	189	305	329
ENSMUSG00000002844	225	242	162	191	246	236
ENSMUSG00000002845	398	436	314	382	476	469
ENSMUSG00000002846	653	893	650	411	644	746
ENSMUSG00000002847	2622	2615	2333	3359	3358	2899
ENSMUSG00000002870	533	564	493	522	762	753
ENSMUSG00000002871	481	608	494	436	498	550
ENSMUSG00000002881	2331	2682	2011	2352	2443	2437
ENSMUSG00000002885	679	748	537	561	648	705
ENSMUSG00000002897	574	747	677	724	637	664
ENSMUSG00000002900	928	742	586	576	908	777
ENSMUSG00000002908	54	98	106	46	34	43
ENSMUSG00000002910	169	187	156	120	148	144
ENSMUSG00000002944	1296	1234	734	941	1232	1206
ENSMUSG00000002948	542	642	497	371	597	584
ENSMUSG00000002949	1497	1631	1197	1309	1627	1467
ENSMUSG00000002957	2567	2926	2446	2326	2810	3093
ENSMUSG00000002963	541	629	589	405	517	555
ENSMUSG00000002968	1101	1302	963	798	1073	989
ENSMUSG00000002980	274	348	221	335	378	328
ENSMUSG00000002981	2550	3140	2507	2177	2553	2694
ENSMUSG00000002983	115	197	109	158	170	159
ENSMUSG00000002984	938	1073	895	793	966	909
ENSMUSG00000002985	411965	561228	426457	514810	476297	498858
ENSMUSG00000002992	131	88	159	111	104	127
ENSMUSG00000002996	916	1065	812	795	801	944
ENSMUSG00000002997	60	58	32	44	55	53
ENSMUSG00000003031	681	763	632	659	652	730
ENSMUSG00000003032	139	95	99	274	198	173
ENSMUSG00000003033	969	1241	981	748	944	1020
ENSMUSG00000003037	1716	1998	1672	1349	1739	1812
ENSMUSG00000003038	2220	1939	1528	1201	2468	2294
ENSMUSG00000003039	747	910	670	765	819	684
ENSMUSG00000003051	166	28	45	44	47	38
ENSMUSG00000003053	11982	19617	13477	18310	8512	15454
ENSMUSG00000003062	324	403	252	233	376	406
ENSMUSG00000003068	2180	2821	2219	1726	1929	2460
ENSMUSG00000003070	12	14	14	11	8	16
ENSMUSG00000003072	4938	7050	5049	4119	5214	5629
ENSMUSG00000003099	1373	1627	1301	932	1286	1377
ENSMUSG00000003119	847	915	709	553	665	778
ENSMUSG00000003123	145	153	147	166	179	147
ENSMUSG00000003131	1002	1093	850	1000	1181	1055
ENSMUSG00000003134	619	835	613	1009	482	547
ENSMUSG00000003135	475	557	412	412	474	525
ENSMUSG00000003153	34	56	30	52	56	42
ENSMUSG00000003154	341	380	330	280	304	310
ENSMUSG00000003161	1170	1150	768	851	1260	1234
ENSMUSG00000003166	1241	1408	1234	931	1078	1277
ENSMUSG00000003184	930	1209	926	564	807	1029
ENSMUSG00000003190	53	86	69	30	64	63
ENSMUSG00000003198	138	158	148	95	173	152
ENSMUSG00000003199	1642	2348	1554	950	1248	1525
ENSMUSG00000003200	838	972	805	891	898	947
ENSMUSG00000003206	22	34	28	34	67	45
ENSMUSG00000003208	130	150	156	145	142	143
ENSMUSG00000003226	3066	3454	3389	3150	2819	3142
ENSMUSG00000003228	192	197	131	102	225	172
ENSMUSG00000003233	626	838	767	638	651	642
ENSMUSG00000003234	1071	1348	1118	943	985	1275
ENSMUSG00000003235	887	1120	853	702	813	935
ENSMUSG00000003269	390	530	418	382	441	456
ENSMUSG00000003271	4	5	1	6	0	0
ENSMUSG00000003273	5	7	10	11	8	4
ENSMUSG00000003279	17	12	13	5	4	14
ENSMUSG00000003282	47	44	56	132	51	41
ENSMUSG00000003283	216	178	147	195	267	251
ENSMUSG00000003299	732	876	811	519	699	773
ENSMUSG00000003308	740	880	820	692	723	759
ENSMUSG00000003309	26	8	10	21	7	13
ENSMUSG00000003316	1989	2167	1872	1908	2291	2517
ENSMUSG00000003344	766	939	728	505	646	838
ENSMUSG00000003345	2239	2580	1962	1900	2252	2433
ENSMUSG00000003346	1097	1301	948	855	1123	1162
ENSMUSG00000003348	180	189	167	108	146	178
ENSMUSG00000003352	67	73	44	40	98	73
ENSMUSG00000003354	1	2	1	0	1	0
ENSMUSG00000003355	367	331	221	424	471	400
ENSMUSG00000003360	1549	1899	1512	1209	1592	1736
ENSMUSG00000003363	723	780	667	1084	1001	898
ENSMUSG00000003378	328	464	402	476	391	388
ENSMUSG00000003379	51	56	40	18	58	59
ENSMUSG00000003380	911	1307	958	1015	911	1033
ENSMUSG00000003382	587	789	648	500	669	560
ENSMUSG00000003402	2976	3751	3020	2969	2668	3441
ENSMUSG00000003410	1	0	0	1	4	0
ENSMUSG00000003411	35	58	37	62	69	80
ENSMUSG00000003418	4	5	3	8	7	1
ENSMUSG00000003420	4180	5242	4119	4009	4805	5106
ENSMUSG00000003421	290	311	248	199	331	325
ENSMUSG00000003423	766	830	646	703	827	831
ENSMUSG00000003429	812	943	695	1063	945	854
ENSMUSG00000003435	1536	1930	1640	2037	1551	1500
ENSMUSG00000003437	770	832	720	675	690	815
ENSMUSG00000003438	957	1050	811	840	973	1006
ENSMUSG00000003444	236	276	198	174	216	199
ENSMUSG00000003452	9	9	16	20	21	9
ENSMUSG00000003458	1377	1499	1235	1300	1402	1524
ENSMUSG00000003464	2510	3180	2564	2895	3296	3130
ENSMUSG00000003469	2	5	5	7	3	3
ENSMUSG00000003476	2	0	0	0	0	3
ENSMUSG00000003477	7782	17435	14709	8845	7297	10183
ENSMUSG00000003484	19	15	13	22	18	10
ENSMUSG00000003500	265	263	194	313	380	323
ENSMUSG00000003518	1204	1446	1155	1407	1420	1195
ENSMUSG00000003526	588	2952	2918	101	72	440
ENSMUSG00000003527	203	222	203	170	218	190
ENSMUSG00000003528	2045	2313	1756	1902	2069	1927
ENSMUSG00000003531	501	682	620	412	461	478
ENSMUSG00000003534	164	131	144	114	143	174
ENSMUSG00000003541	30	14	13	66	68	36
ENSMUSG00000003545	36	19	12	26	24	41
ENSMUSG00000003546	1107	1730	1453	826	884	1114
ENSMUSG00000003549	105	111	81	88	103	90
ENSMUSG00000003555	41	204	156	14	29	19
ENSMUSG00000003559	520	845	615	674	557	527
ENSMUSG00000003573	105	103	88	98	121	123
ENSMUSG00000003575	367	361	401	280	322	330
ENSMUSG00000003581	169	212	225	156	228	222
ENSMUSG00000003585	11537	14553	12106	5917	9986	11956
ENSMUSG00000003604	325	413	285	259	318	343
ENSMUSG00000003617	39595	41587	38337	50411	39916	48058
ENSMUSG00000003623	34447	33107	24794	17591	31517	37005
ENSMUSG00000003644	358	480	477	300	433	483
ENSMUSG00000003660	2128	2575	2435	1948	1839	2281
ENSMUSG00000003662	814	1023	838	553	741	870
ENSMUSG00000003665	2	0	1	1	0	0
ENSMUSG00000003680	71	66	78	44	55	69
ENSMUSG00000003721	4451	6119	5080	4544	5469	5590
ENSMUSG00000003731	1087	1303	1210	668	924	1127
ENSMUSG00000003746	5435	7644	6238	4862	4188	5156
ENSMUSG00000003752	84	134	92	70	84	97
ENSMUSG00000003762	448	454	336	596	455	492
ENSMUSG00000003778	987	940	706	814	816	941
ENSMUSG00000003779	445	246	247	225	255	326
ENSMUSG00000003808	516	686	612	533	623	588
ENSMUSG00000003809	9110	13112	9988	5822	8703	9641
ENSMUSG00000003810	624	698	571	617	566	639
ENSMUSG00000003812	407	462	451	538	492	496
ENSMUSG00000003813	537	665	550	402	519	594
ENSMUSG00000003814	17663	22601	17615	11806	15413	18500
ENSMUSG00000003824	241	263	197	235	285	236
ENSMUSG00000003847	1790	2033	1777	1390	1405	1619
ENSMUSG00000003848	324	366	353	324	338	372
ENSMUSG00000003849	178	183	240	349	150	240
ENSMUSG00000003863	1	1	1	4	7	1
ENSMUSG00000003865	130	127	108	65	115	121
ENSMUSG00000003868	482	485	417	207	415	463
ENSMUSG00000003872	1	0	0	1	0	1
ENSMUSG00000003873	196	237	167	208	254	237
ENSMUSG00000003882	39	42	48	18	60	24
ENSMUSG00000003923	1382	1516	1291	1220	1641	1617
ENSMUSG00000003929	164	147	149	171	168	149
ENSMUSG00000003934	18	14	8	11	10	34
ENSMUSG00000003948	1911	2555	1951	1881	2304	2605
ENSMUSG00000003949	1671	1810	1778	852	1659	1597
ENSMUSG00000003955	589	754	600	549	649	608
ENSMUSG00000003970	7455	8972	6373	9791	8628	8403
ENSMUSG00000003992	46	46	34	39	50	49
ENSMUSG00000004018	154	137	90	113	179	161
ENSMUSG00000004031	0	0	0	2	0	0
ENSMUSG00000004032	101	138	106	177	142	124
ENSMUSG00000004035	1399	1640	1132	956	1284	1333
ENSMUSG00000004038	420	639	459	72	103	372
ENSMUSG00000004040	3029	3586	3537	2465	3102	3280
ENSMUSG00000004043	768	972	1017	280	758	943
ENSMUSG00000004044	589	530	431	543	675	689
ENSMUSG00000004054	961	1224	917	912	929	1122
ENSMUSG00000004056	2624	3285	2583	1955	2437	2778
ENSMUSG00000004069	2998	3755	2917	1899	2870	2965
ENSMUSG00000004070	1106	1323	1058	803	972	1053
ENSMUSG00000004071	3559	4485	3494	3196	2984	2798
ENSMUSG00000004085	264	347	253	120	277	285
ENSMUSG00000004096	1007	1243	905	974	1156	1180
ENSMUSG00000004098	307	351	273	378	374	289
ENSMUSG00000004099	918	910	815	511	958	1004
ENSMUSG00000004100	271	300	311	349	319	292
ENSMUSG00000004105	662	695	525	154	622	715
ENSMUSG00000004110	20	17	12	54	41	23
ENSMUSG00000004113	204	104	64	1136	258	263
ENSMUSG00000004127	131	112	105	81	113	114
ENSMUSG00000004151	52	44	35	56	82	47
ENSMUSG00000004187	182	319	288	186	176	197
ENSMUSG00000004207	13084	16205	13488	11878	15193	15507
ENSMUSG00000004221	1219	1583	1318	1221	1161	1207
ENSMUSG00000004233	310	290	231	164	243	295
ENSMUSG00000004263	62	62	51	93	73	52
ENSMUSG00000004264	2471	3194	2346	2221	2632	2423
ENSMUSG00000004266	553	676	484	487	726	725
ENSMUSG00000004267	4	5	3	3	7	5
ENSMUSG00000004268	1146	1360	968	1300	1235	1239
ENSMUSG00000004270	1144	1417	1125	1579	1362	1363
ENSMUSG00000004285	869	1015	764	951	1024	993
ENSMUSG00000004296	1	0	4	0	1	6
ENSMUSG00000004317	300	285	247	317	353	367
ENSMUSG00000004319	1526	1840	1608	1841	1858	1947
ENSMUSG00000004328	59	27	22	17	8	14
ENSMUSG00000004341	20	19	18	5	13	32
ENSMUSG00000004344	6	5	9	1	2	12
ENSMUSG00000004347	24	28	14	22	27	37
ENSMUSG00000004356	554	614	562	469	548	590
ENSMUSG00000004359	105	83	49	69	194	187
ENSMUSG00000004364	1505	1916	1399	1578	1532	1614
ENSMUSG00000004371	0	2	9	4	3	2
ENSMUSG00000004383	210	245	212	182	224	265
ENSMUSG00000004393	633	721	536	553	589	663
ENSMUSG00000004394	1028	1327	1047	2023	1542	1254
ENSMUSG00000004415	2	1	2	0	1	0
ENSMUSG00000004446	299	356	290	290	361	343
ENSMUSG00000004451	611	730	485	497	808	754
ENSMUSG00000004455	2105	2612	1717	1656	1959	1983
ENSMUSG00000004460	1624	2120	1617	1473	1580	1671
ENSMUSG00000004462	735	918	832	493	714	771
ENSMUSG00000004473	71	88	59	55	76	71
ENSMUSG00000004500	202	236	271	100	194	261
ENSMUSG00000004508	188	193	175	195	271	214
ENSMUSG00000004530	775	769	660	781	858	963
ENSMUSG00000004535	3086	3627	3049	3545	2991	3316
ENSMUSG00000004552	83	23	41	65	13	22
ENSMUSG00000004558	26705	39415	28553	11280	21765	28702
ENSMUSG00000004561	409	550	445	339	315	444
ENSMUSG00000004562	435	516	543	435	450	473
ENSMUSG00000004565	476	673	644	435	434	509
ENSMUSG00000004567	379	506	417	387	380	379
ENSMUSG00000004568	784	1065	909	423	600	824
ENSMUSG00000004591	1181	1340	1060	955	1098	1302
ENSMUSG00000004609	95	116	61	136	110	77
ENSMUSG00000004610	442	583	423	445	492	456
ENSMUSG00000004612	25	27	23	30	38	63
ENSMUSG00000004626	820	1006	797	974	1026	1074
ENSMUSG00000004630	0	0	3	0	0	1
ENSMUSG00000004631	347	395	317	672	669	637
ENSMUSG00000004633	1225	1296	1055	999	1164	1455
ENSMUSG00000004637	179	204	205	118	213	196
ENSMUSG00000004642	569	645	454	297	649	711
ENSMUSG00000004654	2	2	4	0	11	5
ENSMUSG00000004655	5759	5047	3289	3786	5744	5836
ENSMUSG00000004661	115	155	108	94	95	109
ENSMUSG00000004665	482	538	398	303	580	638
ENSMUSG00000004667	484	664	466	579	654	656
ENSMUSG00000004668	2	12	1	8	3	3
ENSMUSG00000004677	946	1022	928	818	778	906
ENSMUSG00000004698	62	74	49	80	120	116
ENSMUSG00000004707	74	102	72	68	109	96
ENSMUSG00000004709	23	27	13	15	32	32
ENSMUSG00000004730	1181	1118	796	1230	1711	1639
ENSMUSG00000004748	436	588	460	180	530	511
ENSMUSG00000004768	229	295	209	103	173	183
ENSMUSG00000004771	1014	1185	881	891	1066	1102
ENSMUSG00000004788	379	506	364	445	381	370
ENSMUSG00000004789	5255	6826	5536	4982	6126	6058
ENSMUSG00000004791	0	10	1	2	5	1
ENSMUSG00000004798	1936	2876	1876	879	1594	2177
ENSMUSG00000004814	131	176	114	110	165	135
ENSMUSG00000004815	297	422	450	243	260	305
ENSMUSG00000004837	175	198	105	107	184	217
ENSMUSG00000004842	2	0	1	1	0	1
ENSMUSG00000004843	725	774	600	688	773	746
ENSMUSG00000004846	516	573	475	445	479	572
ENSMUSG00000004849	876	977	740	826	1016	1028
ENSMUSG00000004864	36	19	14	172	32	36
ENSMUSG00000004865	511	661	549	381	558	581
ENSMUSG00000004872	0	0	0	0	4	0
ENSMUSG00000004880	566	571	448	447	484	605
ENSMUSG00000004885	1	0	0	0	1	0
ENSMUSG00000004891	358	486	312	238	517	638
ENSMUSG00000004892	1	1	0	0	1	0
ENSMUSG00000004894	0	1	1	0	2	0
ENSMUSG00000004895	636	745	597	506	578	637
ENSMUSG00000004896	289	384	322	172	257	334
ENSMUSG00000004897	3670	4385	3419	3333	3338	3812
ENSMUSG00000004902	21	23	19	61	15	35
ENSMUSG00000004929	253	290	252	175	267	267
ENSMUSG00000004931	637	915	675	348	509	725
ENSMUSG00000004933	29	21	29	19	27	15
ENSMUSG00000004934	523	611	455	456	572	578
ENSMUSG00000004936	1115	1193	1069	883	1186	1218
ENSMUSG00000004937	1751	2078	1686	1302	1721	1825
ENSMUSG00000004945	951	1182	851	766	1026	1017
ENSMUSG00000004947	149	179	121	118	171	156
ENSMUSG00000004951	19	31	47	63	16	19
ENSMUSG00000004952	61	84	74	124	121	126
ENSMUSG00000004961	1	3	1	3	1	1
ENSMUSG00000004980	14290	15112	12368	9586	13696	14909
ENSMUSG00000004988	0	1	1	1	2	2
ENSMUSG00000004994	106	125	107	34	107	111
ENSMUSG00000004996	475	547	482	345	481	461
ENSMUSG00000005034	1147	1385	1137	869	1353	1382
ENSMUSG00000005043	151	177	146	103	177	153
ENSMUSG00000005045	6	3	4	9	11	3
ENSMUSG00000005054	842	981	730	911	1201	934
ENSMUSG00000005057	84	120	101	64	89	111
ENSMUSG00000005069	2176	2982	2435	1804	1967	2450
ENSMUSG00000005078	493	506	385	408	520	541
ENSMUSG00000005087	488	447	336	710	776	688
ENSMUSG00000005089	941	2369	1624	602	728	1373
ENSMUSG00000005102	664	669	606	404	532	602
ENSMUSG00000005103	1283	1526	1269	1379	1654	1741
ENSMUSG00000005107	1382	1645	1361	1191	1481	1727
ENSMUSG00000005124	67	63	41	14	78	117
ENSMUSG00000005125	365	286	215	300	305	407
ENSMUSG00000005131	2	0	4	0	1	1
ENSMUSG00000005142	4853	5925	4877	4141	4640	5595
ENSMUSG00000005148	111	6	3	44	14	14
ENSMUSG00000005150	430	474	340	429	466	445
ENSMUSG00000005161	1725	1994	1511	1662	1943	1869
ENSMUSG00000005198	1622	1973	1874	742	1475	1626
ENSMUSG00000005202	7	5	6	6	16	9
ENSMUSG00000005204	924	1122	910	942	893	1055
ENSMUSG00000005220	20	6	10	10	20	22
ENSMUSG00000005225	604	830	745	498	678	691
ENSMUSG00000005232	28	14	19	82	8	21
ENSMUSG00000005233	962	814	629	792	1058	999
ENSMUSG00000005237	11	24	7	18	25	29
ENSMUSG00000005251	161	219	153	168	144	142
ENSMUSG00000005262	827	953	692	958	1033	846
ENSMUSG00000005267	34	40	29	8	25	27
ENSMUSG00000005268	4632	5363	4281	976	3084	4983
ENSMUSG00000005299	1548	2463	1659	694	1252	1533
ENSMUSG00000005312	3788	4459	3769	3131	3454	4142
ENSMUSG00000005320	975	1255	1066	712	805	1021
ENSMUSG00000005338	255	374	238	122	276	350
ENSMUSG00000005354	2605	3385	2475	2274	2997	2869
ENSMUSG00000005357	0	2	1	1	1	1
ENSMUSG00000005360	5	7	7	6	7	8
ENSMUSG00000005362	656	698	581	581	499	545
ENSMUSG00000005364	2	3	0	5	4	2
ENSMUSG00000005370	529	616	592	580	642	710
ENSMUSG00000005371	901	967	787	848	850	966
ENSMUSG00000005373	4487	5937	4614	3126	2949	4303
ENSMUSG00000005374	588	664	653	614	663	644
ENSMUSG00000005378	633	769	553	411	610	652
ENSMUSG00000005397	3244	3159	2570	3676	4064	4369
ENSMUSG00000005410	1079	854	627	714	1082	1151
ENSMUSG00000005413	1262	1203	1031	3591	1994	1545
ENSMUSG00000005417	3411	3939	3165	2824	3244	3500
ENSMUSG00000005442	1356	1552	1395	1088	1180	1106
ENSMUSG00000005447	95	104	81	158	192	92
ENSMUSG00000005465	77	82	51	20	65	90
ENSMUSG00000005469	1156	1304	1100	844	1118	1321
ENSMUSG00000005470	147	108	96	56	157	143
ENSMUSG00000005481	520	580	484	380	542	549
ENSMUSG00000005483	549	741	582	517	572	763
ENSMUSG00000005493	3	0	0	0	1	0
ENSMUSG00000005501	981	1231	1131	479	762	994
ENSMUSG00000005505	98	117	86	73	65	99
ENSMUSG00000005506	3325	4028	2988	2639	3222	3751
ENSMUSG00000005510	2777	3410	2596	2081	2943	2902
ENSMUSG00000005514	12688	17933	13826	11325	11953	12378
ENSMUSG00000005533	211	233	158	249	293	267
ENSMUSG00000005534	3939	4630	3586	3515	4312	4434
ENSMUSG00000005540	13	23	10	10	10	14
ENSMUSG00000005547	434	1861	1582	967	177	546
ENSMUSG00000005553	55	75	69	5	10	29
ENSMUSG00000005566	2566	3009	2500	2231	2714	3354
ENSMUSG00000005575	1150	1223	950	1203	1419	1252
ENSMUSG00000005580	443	765	590	205	363	455
ENSMUSG00000005583	201	238	139	166	230	270
ENSMUSG00000005609	852	1044	969	870	925	1096
ENSMUSG00000005610	11459	13733	10555	11720	11799	12055
ENSMUSG00000005611	96	130	85	84	89	99
ENSMUSG00000005615	2011	2546	2118	1061	2169	2170
ENSMUSG00000005621	893	1187	852	732	672	950
ENSMUSG00000005625	690	874	646	798	765	762
ENSMUSG00000005628	11	5	6	5	9	11
ENSMUSG00000005640	1	0	2	8	1	0
ENSMUSG00000005649	2	0	0	0	0	0
ENSMUSG00000005656	600	657	562	566	699	767
ENSMUSG00000005667	89	58	50	58	128	72
ENSMUSG00000005672	376	358	296	231	306	365
ENSMUSG00000005674	322	283	317	389	302	254
ENSMUSG00000005677	537	762	726	908	679	612
ENSMUSG00000005681	34651	46136	31812	39913	48839	38693
ENSMUSG00000005682	1253	1448	1203	1093	1176	1344
ENSMUSG00000005683	1982	2712	2188	1118	1857	2012
ENSMUSG00000005686	58	55	53	37	73	72
ENSMUSG00000005687	907	1046	747	704	946	1001
ENSMUSG00000005696	3	0	5	3	5	5
ENSMUSG00000005698	1156	1247	1015	935	1018	1216
ENSMUSG00000005699	41	89	63	33	69	72
ENSMUSG00000005705	2	1	1	0	1	1
ENSMUSG00000005718	166	166	142	153	127	146
ENSMUSG00000005732	121	136	104	101	165	122
ENSMUSG00000005763	7	5	6	5	9	6
ENSMUSG00000005774	172	166	151	95	126	159
ENSMUSG00000005779	2028	2535	1886	2263	2238	2517
ENSMUSG00000005800	5	23	11	23	25	14
ENSMUSG00000005802	604	679	651	450	681	719
ENSMUSG00000005803	5704	5691	4769	1157	3039	4989
ENSMUSG00000005804	360	370	327	229	357	341
ENSMUSG00000005813	920	1001	880	965	890	1024
ENSMUSG00000005823	528	706	531	348	381	396
ENSMUSG00000005824	4	8	8	7	7	7
ENSMUSG00000005836	283	368	303	302	286	326
ENSMUSG00000005846	790	962	840	1000	948	974
ENSMUSG00000005864	1	2	1	2	4	1
ENSMUSG00000005871	1381	1539	1360	845	1162	1260
ENSMUSG00000005873	556	571	435	529	757	637
ENSMUSG00000005881	1623	1943	1373	1323	1513	1702
ENSMUSG00000005882	1037	1267	984	565	1173	1107
ENSMUSG00000005883	0	0	3	1	0	1
ENSMUSG00000005886	1619	1970	1646	1254	1350	1575
ENSMUSG00000005893	515	629	487	306	443	406
ENSMUSG00000005897	345	533	302	199	367	386
ENSMUSG00000005899	325	321	309	269	345	343
ENSMUSG00000005907	590	718	706	547	628	569
ENSMUSG00000005936	1200	1308	1046	1000	1227	1231
ENSMUSG00000005947	35	23	20	27	19	23
ENSMUSG00000005949	371	463	419	208	364	366
ENSMUSG00000005950	3	0	5	4	5	7
ENSMUSG00000005951	1087	1503	1251	338	919	1079
ENSMUSG00000005952	0	3	1	0	0	5
ENSMUSG00000005958	36	35	30	12	30	23
ENSMUSG00000005968	425	478	320	223	310	392
ENSMUSG00000005973	558	559	417	379	577	563
ENSMUSG00000005980	27	17	21	23	11	33
ENSMUSG00000005981	3693	4910	4140	2648	3448	4125
ENSMUSG00000005982	1067	1586	1210	736	1036	1109
ENSMUSG00000005983	21	16	23	23	28	23
ENSMUSG00000005986	25	31	20	15	25	38
ENSMUSG00000006005	2351	2702	2374	3123	2128	2446
ENSMUSG00000006010	833	962	759	690	818	822
ENSMUSG00000006014	1635	2767	2137	688	1040	1699
ENSMUSG00000006019	285	327	301	180	291	329
ENSMUSG00000006021	272	413	318	187	295	368
ENSMUSG00000006024	1430	1714	1399	1387	1604	1607
ENSMUSG00000006050	1156	1485	977	1220	1058	1164
ENSMUSG00000006057	4898	6245	4653	3040	5244	5072
ENSMUSG00000006058	837	1023	766	613	872	841
ENSMUSG00000006095	358	464	321	331	411	452
ENSMUSG00000006127	402	429	349	425	465	409
ENSMUSG00000006134	1022	1143	932	779	1048	1073
ENSMUSG00000006154	78	68	88	51	35	85
ENSMUSG00000006169	1861	2063	1746	2354	2081	2229
ENSMUSG00000006179	0	0	3	0	1	1
ENSMUSG00000006191	157	194	143	129	199	179
ENSMUSG00000006204	0	0	0	2	0	0
ENSMUSG00000006205	89	75	58	15	40	71
ENSMUSG00000006215	314	344	296	273	314	290
ENSMUSG00000006216	1	0	1	1	0	0
ENSMUSG00000006218	52	76	60	39	99	75
ENSMUSG00000006219	139	122	79	88	155	163
ENSMUSG00000006221	5	3	0	0	4	0
ENSMUSG00000006235	67	75	56	96	105	110
ENSMUSG00000006241	109	117	116	83	62	99
ENSMUSG00000006262	1006	1160	909	998	1037	1044
ENSMUSG00000006269	3	0	1	3	3	0
ENSMUSG00000006273	1626	2057	1550	1463	1892	1990
ENSMUSG00000006276	651	827	631	407	593	691
ENSMUSG00000006281	651	771	654	370	589	699
ENSMUSG00000006288	403	381	312	356	460	440
ENSMUSG00000006289	693	769	558	469	716	772
ENSMUSG00000006299	1051	1419	1066	997	1073	1119
ENSMUSG00000006301	1053	1163	927	873	947	1034
ENSMUSG00000006304	3150	3382	2470	3884	4002	3596
ENSMUSG00000006307	1068	1357	1151	995	1023	1005
ENSMUSG00000006310	7	5	9	2	9	7
ENSMUSG00000006313	2	5	7	11	7	3
ENSMUSG00000006315	1014	1330	1002	545	1034	1089
ENSMUSG00000006333	6635	7629	5528	9037	7499	7011
ENSMUSG00000006335	195	249	181	148	206	213
ENSMUSG00000006342	89	98	87	40	77	80
ENSMUSG00000006344	68	58	54	48	52	45
ENSMUSG00000006345	5	0	4	39	8	2
ENSMUSG00000006356	1825	2209	1560	1964	2042	2175
ENSMUSG00000006360	258	177	129	328	261	286
ENSMUSG00000006362	194	231	166	94	149	202
ENSMUSG00000006369	66	52	36	30	63	38
ENSMUSG00000006373	14231	18356	14650	14763	13570	16018
ENSMUSG00000006378	153	194	141	137	175	182
ENSMUSG00000006386	710	892	574	462	760	752
ENSMUSG00000006389	0	3	3	14	3	6
ENSMUSG00000006390	574	697	607	573	589	541
ENSMUSG00000006392	722	1040	785	663	767	766
ENSMUSG00000006395	1035	1227	928	935	1261	1202
ENSMUSG00000006398	1049	564	429	377	596	715
ENSMUSG00000006403	91	88	72	19	87	85
ENSMUSG00000006411	16	9	9	13	12	5
ENSMUSG00000006412	725	853	593	660	771	829
ENSMUSG00000006418	1328	1540	1188	1381	1374	1372
ENSMUSG00000006423	805	890	688	560	636	794
ENSMUSG00000006435	22	17	14	70	30	32
ENSMUSG00000006442	513	581	515	427	590	493
ENSMUSG00000006445	300	375	546	117	582	522
ENSMUSG00000006456	356	467	312	301	317	436
ENSMUSG00000006457	0	1	2	1	1	1
ENSMUSG00000006462	8	13	7	8	8	12
ENSMUSG00000006463	85	103	117	64	99	116
ENSMUSG00000006464	76	97	91	58	69	81
ENSMUSG00000006471	72	109	91	82	94	57
ENSMUSG00000006476	2535	3026	2546	2066	2600	2733
ENSMUSG00000006494	1181	1337	1167	818	1569	1220
ENSMUSG00000006498	1940	2171	1761	1815	2136	1943
ENSMUSG00000006517	47	36	39	55	60	47
ENSMUSG00000006519	549	522	398	534	822	621
ENSMUSG00000006522	48286	50582	46222	85152	55537	60102
ENSMUSG00000006526	400	485	498	453	601	592
ENSMUSG00000006527	923	1032	914	1077	1373	1131
ENSMUSG00000006529	25515	31151	28298	21621	26263	29203
ENSMUSG00000006538	186	166	131	29	150	94
ENSMUSG00000006542	11	8	6	10	9	8
ENSMUSG00000006567	1233	1417	1289	812	1016	1324
ENSMUSG00000006574	113	264	238	156	107	152
ENSMUSG00000006575	213	254	190	223	185	202
ENSMUSG00000006576	33	29	29	33	52	34
ENSMUSG00000006585	391	297	310	357	473	453
ENSMUSG00000006586	20	20	3	8	14	15
ENSMUSG00000006587	7	9	3	33	33	13
ENSMUSG00000006589	601	647	546	948	815	621
ENSMUSG00000006599	605	758	576	711	585	669
ENSMUSG00000006611	927	974	785	910	992	1097
ENSMUSG00000006638	4	4	9	6	3	7
ENSMUSG00000006641	143	184	193	332	202	170
ENSMUSG00000006642	7	4	4	4	3	7
ENSMUSG00000006651	76	56	70	193	128	59
ENSMUSG00000006673	1046	1153	939	1151	1130	1047
ENSMUSG00000006675	8	11	5	10	8	4
ENSMUSG00000006676	2318	3063	2551	2172	1928	2429
ENSMUSG00000006678	355	290	228	175	291	351
ENSMUSG00000006699	4592	4924	3590	3716	5035	4925
ENSMUSG00000006705	308	372	338	222	266	363
ENSMUSG00000006711	138	177	120	68	205	169
ENSMUSG00000006715	224	247	238	228	303	332
ENSMUSG00000006717	1162	1453	1071	773	1115	1195
ENSMUSG00000006720	4	6	1	8	12	9
ENSMUSG00000006724	1	2	1	5	2	4
ENSMUSG00000006728	1208	1204	1066	1098	1560	1505
ENSMUSG00000006731	1225	1597	1396	869	835	1221
ENSMUSG00000006732	283	299	266	308	370	329
ENSMUSG00000006736	2081	2546	2162	2551	2056	1975
ENSMUSG00000006740	1798	1851	1594	1867	1779	1956
ENSMUSG00000006763	249	235	236	185	236	280
ENSMUSG00000006777	518	671	469	883	768	814
ENSMUSG00000006782	507	499	365	219	422	533
ENSMUSG00000006784	7	5	6	5	7	2
ENSMUSG00000006800	519	519	489	124	508	547
ENSMUSG00000006818	3045	4463	3410	2776	3387	3679
ENSMUSG00000006850	99	118	62	78	80	92
ENSMUSG00000006906	267	327	220	192	241	254
ENSMUSG00000006920	416	498	419	340	392	502
ENSMUSG00000006930	88	84	87	112	98	85
ENSMUSG00000006931	73	72	47	139	104	68
ENSMUSG00000006932	5242	5956	4833	3653	5001	5614
ENSMUSG00000006941	187	256	182	138	185	201
ENSMUSG00000006958	158	202	211	178	146	159
ENSMUSG00000006998	3982	4901	4107	3423	3808	4432
ENSMUSG00000007021	5	2	8	4	4	0
ENSMUSG00000007029	1742	1895	1695	975	1290	1681
ENSMUSG00000007030	17	17	14	15	5	13
ENSMUSG00000007033	11	14	9	14	9	15
ENSMUSG00000007034	52	18	14	41	27	23
ENSMUSG00000007035	152	135	117	106	179	125
ENSMUSG00000007036	1232	1375	1043	703	1141	1277
ENSMUSG00000007038	982	1136	953	1230	1227	1122
ENSMUSG00000007039	276	248	220	180	342	328
ENSMUSG00000007041	741	668	588	640	991	839
ENSMUSG00000007050	263	300	203	144	254	279
ENSMUSG00000007080	416	385	324	210	354	419
ENSMUSG00000007097	68	53	58	25	65	59
ENSMUSG00000007107	2	0	0	4	3	0
ENSMUSG00000007122	10	12	8	12	5	10
ENSMUSG00000007207	54	64	26	44	67	55
ENSMUSG00000007216	98	80	73	78	89	99
ENSMUSG00000007279	25	12	12	2	7	10
ENSMUSG00000007338	811	944	714	337	839	860
ENSMUSG00000007379	59	56	35	77	76	52
ENSMUSG00000007411	1130	1296	1131	891	973	1158
ENSMUSG00000007415	1369	1694	1204	1218	1496	1393
ENSMUSG00000007458	3018	3280	2724	2242	3027	2974
ENSMUSG00000007476	207	247	185	224	241	243
ENSMUSG00000007480	1	0	0	2	0	0
ENSMUSG00000007564	1690	1860	1527	1495	1799	1763
ENSMUSG00000007570	232	258	245	194	246	297
ENSMUSG00000007589	319	397	370	278	361	388
ENSMUSG00000007591	8	5	5	0	5	6
ENSMUSG00000007594	38	75	75	10	21	44
ENSMUSG00000007603	508	607	511	489	455	491
ENSMUSG00000007610	284	387	340	269	282	382
ENSMUSG00000007613	686	683	587	721	589	623
ENSMUSG00000007617	357	477	421	234	366	413
ENSMUSG00000007646	89	81	71	76	116	100
ENSMUSG00000007655	95	58	61	65	122	102
ENSMUSG00000007656	714	787	592	690	874	890
ENSMUSG00000007659	1169	1406	980	1107	1072	1151
ENSMUSG00000007670	1804	2077	1654	1271	1740	1945
ENSMUSG00000007682	0	0	1	0	0	1
ENSMUSG00000007721	792	1080	787	606	813	873
ENSMUSG00000007739	1775	2024	1604	1859	1551	1821
ENSMUSG00000007777	457	390	390	282	390	447
ENSMUSG00000007783	36	27	25	31	33	28
ENSMUSG00000007812	859	1022	623	656	803	869
ENSMUSG00000007815	3104	3656	2798	2244	3126	3379
ENSMUSG00000007817	1283	1393	1293	1000	1051	1163
ENSMUSG00000007827	195	267	246	168	271	350
ENSMUSG00000007833	1344	1892	1637	1325	1346	1458
ENSMUSG00000007836	3577	4117	2918	3045	3991	4075
ENSMUSG00000007837	423	539	455	375	443	474
ENSMUSG00000007850	3646	3691	3166	2927	3710	3942
ENSMUSG00000007867	84	136	76	67	116	115
ENSMUSG00000007872	647	676	537	1256	711	771
ENSMUSG00000007880	1789	2030	1764	1087	1433	2029
ENSMUSG00000007891	2613	3344	2562	3563	3677	3408
ENSMUSG00000007892	8887	9716	7179	10624	10212	9933
ENSMUSG00000007908	9	1	0	3	2	2
ENSMUSG00000007950	166	181	200	253	193	174
ENSMUSG00000007987	102	168	113	101	146	129
ENSMUSG00000007989	44	43	31	85	45	66
ENSMUSG00000008028	0	0	2	0	1	0
ENSMUSG00000008035	471	453	375	329	447	445
ENSMUSG00000008036	1185	1325	986	805	1125	1117
ENSMUSG00000008090	617	789	690	670	808	732
ENSMUSG00000008129	13	24	19	72	19	43
ENSMUSG00000008136	98	69	44	19	70	53
ENSMUSG00000008140	1710	2483	1673	1116	1699	1934
ENSMUSG00000008153	5	12	15	52	23	17
ENSMUSG00000008167	597	815	638	499	818	873
ENSMUSG00000008193	146	117	85	30	108	101
ENSMUSG00000008200	506	577	492	495	557	546
ENSMUSG00000008206	167	176	128	163	158	161
ENSMUSG00000008226	1051	1241	970	891	963	1058
ENSMUSG00000008301	332	402	280	348	360	357
ENSMUSG00000008305	1779	2832	1729	2918	1643	1860
ENSMUSG00000008307	49	72	73	100	48	47
ENSMUSG00000008318	37	32	18	36	70	48
ENSMUSG00000008333	381	462	361	391	553	526
ENSMUSG00000008348	102537	132989	90110	108258	53938	103591
ENSMUSG00000008373	260	239	219	196	244	235
ENSMUSG00000008384	119	178	127	119	202	119
ENSMUSG00000008393	2839	3364	2483	1803	2691	3001
ENSMUSG00000008398	714	680	508	457	781	728
ENSMUSG00000008429	773	977	643	832	760	840
ENSMUSG00000008435	313	319	293	176	323	271
ENSMUSG00000008438	5	2	3	1	2	1
ENSMUSG00000008450	452	530	419	420	538	557
ENSMUSG00000008461	12	17	13	31	36	23
ENSMUSG00000008475	2207	2743	1998	1900	2414	2522
ENSMUSG00000008482	1	0	0	2	1	1
ENSMUSG00000008489	1	0	3	0	2	1
ENSMUSG00000008496	110	139	112	131	292	273
ENSMUSG00000008540	17759	26581	19559	17692	17122	20481
ENSMUSG00000008575	3011	3910	3064	2984	3514	4397
ENSMUSG00000008601	45	7	6	28	13	5
ENSMUSG00000008604	1206	1396	1164	907	1207	1385
ENSMUSG00000008658	2	1	5	2	22	5
ENSMUSG00000008668	355	416	340	645	386	412
ENSMUSG00000008682	8165	9325	6771	12028	9529	8803
ENSMUSG00000008683	2647	2857	2225	4165	3480	3028
ENSMUSG00000008690	1564	1493	1272	1302	1474	1586
ENSMUSG00000008730	1750	2133	1725	1352	1490	1717
ENSMUSG00000008734	39	45	22	223	78	41
ENSMUSG00000008763	1356	1572	1306	997	1191	1410
ENSMUSG00000008813	0	1	1	0	0	0
ENSMUSG00000008822	87	149	100	70	109	133
ENSMUSG00000008843	1	7	2	3	1	2
ENSMUSG00000008845	302	323	242	437	415	422
ENSMUSG00000008855	1095	1479	1040	1287	1025	1250
ENSMUSG00000008859	607	743	594	617	724	715
ENSMUSG00000008892	1982	2186	1617	1555	2032	2091
ENSMUSG00000008932	1	0	0	0	2	0
ENSMUSG00000008958	371	494	362	248	361	406
ENSMUSG00000008976	1155	1296	1059	915	1033	1133
ENSMUSG00000008999	47	69	76	26	62	94
ENSMUSG00000009013	720	639	559	939	1080	989
ENSMUSG00000009030	795	891	805	442	805	849
ENSMUSG00000009035	725	762	671	443	707	798
ENSMUSG00000009070	0	2	0	0	0	0
ENSMUSG00000009073	1120	1303	1150	704	988	1123
ENSMUSG00000009075	1	1	0	0	1	1
ENSMUSG00000009076	69	63	57	49	69	85
ENSMUSG00000009079	2244	2469	2168	1906	2282	2199
ENSMUSG00000009090	2289	2587	1959	1498	2082	2417
ENSMUSG00000009092	14	22	44	18	10	16
ENSMUSG00000009093	0	1	0	0	2	0
ENSMUSG00000009097	1	2	0	0	2	0
ENSMUSG00000009108	23	26	14	16	25	35
ENSMUSG00000009112	1626	1765	1588	1410	1632	1729
ENSMUSG00000009114	1	1	0	0	0	0
ENSMUSG00000009145	899	1024	851	1040	851	988
ENSMUSG00000009185	0	0	1	1	1	0
ENSMUSG00000009207	169	195	143	174	173	164
ENSMUSG00000009210	2	2	2	2	1	0
ENSMUSG00000009216	2	1	3	0	2	0
ENSMUSG00000009246	53	1	4	27	6	21
ENSMUSG00000009248	2	1	0	1	3	0
ENSMUSG00000009281	9603	10892	7877	9487	11250	11329
ENSMUSG00000009291	4869	6149	4744	3581	4746	5432
ENSMUSG00000009292	288	282	255	308	293	346
ENSMUSG00000009293	1424	1462	1220	1028	1192	1304
ENSMUSG00000009350	10	28	37	102	8	25
ENSMUSG00000009376	2653	3425	2616	2170	2579	2962
ENSMUSG00000009378	2562	3059	2560	1160	2062	2726
ENSMUSG00000009394	6	9	2	0	7	7
ENSMUSG00000009406	329	404	302	255	302	305
ENSMUSG00000009418	457	487	396	414	484	471
ENSMUSG00000009470	2453	2678	2155	1349	2115	2289
ENSMUSG00000009535	325	391	332	264	341	328
ENSMUSG00000009545	74	54	37	36	41	51
ENSMUSG00000009549	818	925	654	728	1024	922
ENSMUSG00000009551	16	14	15	12	22	28
ENSMUSG00000009555	1013	1156	953	1333	1227	1043
ENSMUSG00000009563	635	722	700	666	770	772
ENSMUSG00000009566	3809	5369	4853	1576	3370	3609
ENSMUSG00000009569	929	1112	936	626	812	1011
ENSMUSG00000009575	1508	1450	1254	983	1540	1584
ENSMUSG00000009585	169	177	163	97	234	171
ENSMUSG00000009588	2	0	0	0	0	0
ENSMUSG00000009614	19442	29254	23611	11795	17408	19071
ENSMUSG00000009621	1721	1949	1733	1605	1821	2003
ENSMUSG00000009628	1	0	1	3	0	1
ENSMUSG00000009630	826	954	739	1108	1075	980
ENSMUSG00000009633	502	632	1684	4018	2770	662
ENSMUSG00000009640	319	343	284	296	346	366
ENSMUSG00000009646	1585	1671	1329	1189	1541	1693
ENSMUSG00000009647	443	483	410	209	416	482
ENSMUSG00000009654	1370	1563	924	872	1255	1612
ENSMUSG00000009670	3	2	1	0	0	0
ENSMUSG00000009681	796	1169	1075	548	906	1030
ENSMUSG00000009687	128	134	76	134	275	142
ENSMUSG00000009731	9	1	5	9	7	24
ENSMUSG00000009733	280	313	281	174	261	317
ENSMUSG00000009739	332	425	362	255	479	423
ENSMUSG00000009741	1069	1512	1088	1046	1079	1088
ENSMUSG00000009772	334	440	362	291	361	347
ENSMUSG00000009828	377	485	397	307	405	422
ENSMUSG00000009863	4221	5997	4297	3127	4536	4646
ENSMUSG00000009876	3	6	1	3	11	3
ENSMUSG00000009894	1343	1575	1205	1031	1472	1617
ENSMUSG00000009905	476	724	502	497	631	556
ENSMUSG00000009907	1541	1625	1379	1076	1500	1533
ENSMUSG00000009927	3883	4490	3232	5404	4668	4189
ENSMUSG00000009941	0	4	0	1	2	0
ENSMUSG00000009995	797	886	770	617	785	910
ENSMUSG00000010021	8	20	11	5	8	21
ENSMUSG00000010025	4334	6119	5783	8028	6644	6244
ENSMUSG00000010044	3	0	5	0	0	0
ENSMUSG00000010045	548	707	579	474	527	584
ENSMUSG00000010047	1028	1172	1092	1234	1265	1088
ENSMUSG00000010048	1097	1361	1106	562	770	1046
ENSMUSG00000010051	489	653	539	260	294	380
ENSMUSG00000010054	295	404	312	299	363	325
ENSMUSG00000010057	207	283	213	133	173	226
ENSMUSG00000010064	18856	25517	21676	15283	16896	19042
ENSMUSG00000010066	3	0	1	4	0	0
ENSMUSG00000010067	90	102	93	112	122	107
ENSMUSG00000010080	6	0	4	10	4	2
ENSMUSG00000010086	0	0	0	1	2	1
ENSMUSG00000010095	1015	1155	925	928	1094	1251
ENSMUSG00000010097	1854	1986	1782	2104	1801	2016
ENSMUSG00000010110	741	863	766	771	713	880
ENSMUSG00000010122	2788	3914	3226	1902	3266	3452
ENSMUSG00000010142	35	42	29	22	43	42
ENSMUSG00000010154	16	8	14	79	39	38
ENSMUSG00000010175	3198	3803	4357	2855	3818	5246
ENSMUSG00000010277	4779	6095	4964	2775	4375	4758
ENSMUSG00000010290	310	386	286	176	354	300
ENSMUSG00000010307	673	838	624	2254	1372	1059
ENSMUSG00000010311	7	2	4	6	12	9
ENSMUSG00000010342	5	7	5	6	6	2
ENSMUSG00000010358	352	402	313	221	326	309
ENSMUSG00000010362	108	144	125	109	133	145
ENSMUSG00000010376	1285	1575	1206	1163	1499	1434
ENSMUSG00000010392	979	1280	1032	635	943	1039
ENSMUSG00000010406	790	826	681	872	910	803
ENSMUSG00000010453	1775	1940	1653	1377	1729	1627
ENSMUSG00000010461	18	11	3	10	27	33
ENSMUSG00000010476	2	3	0	1	4	0
ENSMUSG00000010492	8	15	20	7	3	12
ENSMUSG00000010517	638	808	611	666	725	624
ENSMUSG00000010529	0	0	0	0	3	0
ENSMUSG00000010538	22	22	27	8	35	18
ENSMUSG00000010554	421	435	369	273	324	463
ENSMUSG00000010592	2	0	0	1	6	0
ENSMUSG00000010601	2131	2618	2646	1057	1897	2439
ENSMUSG00000010607	240	307	242	268	245	291
ENSMUSG00000010608	2573	2973	2475	3108	3034	3123
ENSMUSG00000010609	997	1271	994	907	897	985
ENSMUSG00000010651	13084	21529	18306	9784	16724	20160
ENSMUSG00000010660	41	21	49	40	43	36
ENSMUSG00000010663	8987	8799	6223	5799	10240	7526
ENSMUSG00000010721	163	190	150	187	236	223
ENSMUSG00000010751	44	50	39	15	31	26
ENSMUSG00000010755	1004	909	880	929	886	1129
ENSMUSG00000010760	4	2	2	15	8	3
ENSMUSG00000010796	0	2	2	0	1	1
ENSMUSG00000010797	264	229	140	172	274	221
ENSMUSG00000010803	4	0	0	0	0	0
ENSMUSG00000010825	1	3	1	0	3	3
ENSMUSG00000010830	53	36	27	46	76	45
ENSMUSG00000010841	1	2	2	3	4	1
ENSMUSG00000010911	222	280	217	172	275	278
ENSMUSG00000010914	684	810	694	486	726	721
ENSMUSG00000010936	496	674	569	497	518	534
ENSMUSG00000011008	18	22	9	25	51	29
ENSMUSG00000011034	25	29	15	10	28	16
ENSMUSG00000011096	719	861	677	564	729	715
ENSMUSG00000011114	834	872	749	1151	1000	1007
ENSMUSG00000011148	133	182	121	135	111	143
ENSMUSG00000011158	614	737	672	688	702	642
ENSMUSG00000011171	3	1	0	0	2	6
ENSMUSG00000011179	1633	1973	1494	1457	1905	1426
ENSMUSG00000011254	99	102	101	80	116	93
ENSMUSG00000011256	194	185	142	77	204	219
ENSMUSG00000011257	1463	1713	1424	1810	1311	1326
ENSMUSG00000011263	319	368	198	197	314	387
ENSMUSG00000011267	9	6	1	2	4	7
ENSMUSG00000011305	1039	1220	1534	1143	988	646
ENSMUSG00000011306	485	596	460	327	471	492
ENSMUSG00000011382	2443	3315	2381	1766	1922	2393
ENSMUSG00000011427	189	265	247	30	140	221
ENSMUSG00000011589	4	3	1	7	5	4
ENSMUSG00000011658	95	114	108	86	90	88
ENSMUSG00000011751	3	3	4	0	12	13
ENSMUSG00000011752	3258	4414	3453	2466	3543	3610
ENSMUSG00000011831	3601	4526	3294	3139	3344	3636
ENSMUSG00000011832	210	258	227	142	236	253
ENSMUSG00000011837	275	341	269	229	298	303
ENSMUSG00000011877	572	588	463	587	649	576
ENSMUSG00000011884	231	248	168	258	340	276
ENSMUSG00000011958	1510	1951	1444	1481	1654	1768
ENSMUSG00000011960	870	1100	836	496	921	986
ENSMUSG00000012017	379	385	317	317	422	453
ENSMUSG00000012076	134	147	137	86	135	134
ENSMUSG00000012114	907	972	937	872	939	969
ENSMUSG00000012117	714	882	676	493	604	706
ENSMUSG00000012123	8	22	26	5	28	32
ENSMUSG00000012126	11	7	4	15	11	15
ENSMUSG00000012187	0	1	1	1	2	4
ENSMUSG00000012296	300	398	293	233	293	353
ENSMUSG00000012350	132	30	17	44	45	47
ENSMUSG00000012405	5622	6363	4762	6752	6435	6172
ENSMUSG00000012422	1189	1275	1046	1300	1501	1398
ENSMUSG00000012428	4014	5200	3927	2946	3506	3924
ENSMUSG00000012429	190	203	176	127	194	232
ENSMUSG00000012443	687	484	356	209	423	588
ENSMUSG00000012483	189	217	127	130	261	269
ENSMUSG00000012519	129	126	100	85	160	219
ENSMUSG00000012535	1083	1253	1072	778	905	1171
ENSMUSG00000012609	318	411	277	190	321	430
ENSMUSG00000012640	417	478	396	412	415	403
ENSMUSG00000012705	0	0	0	2	2	0
ENSMUSG00000012819	1	0	2	1	4	0
ENSMUSG00000012848	5386	6041	4515	8825	6812	6157
ENSMUSG00000012889	7	12	6	0	7	19
ENSMUSG00000013033	344	427	341	293	390	449
ENSMUSG00000013076	877	1010	577	546	746	919
ENSMUSG00000013083	4	1	2	1	3	1
ENSMUSG00000013089	148	191	123	234	229	219
ENSMUSG00000013091	5	5	4	4	4	12
ENSMUSG00000013150	130	225	154	72	146	194
ENSMUSG00000013155	27	20	27	16	43	29
ENSMUSG00000013158	1	0	3	0	1	0
ENSMUSG00000013160	1263	1610	1214	944	1234	1355
ENSMUSG00000013236	689	708	635	513	770	788
ENSMUSG00000013275	66	122	84	108	110	90
ENSMUSG00000013338	5	0	0	0	0	0
ENSMUSG00000013367	4	5	7	7	5	4
ENSMUSG00000013415	4	0	3	5	2	2
ENSMUSG00000013418	27	6	4	21	2	6
ENSMUSG00000013419	197	184	181	141	276	205
ENSMUSG00000013465	738	874	767	578	690	841
ENSMUSG00000013483	10	26	40	28	44	33
ENSMUSG00000013495	188	217	176	121	152	150
ENSMUSG00000013523	6	1	0	3	3	2
ENSMUSG00000013539	1439	1937	1748	1132	1078	1171
ENSMUSG00000013562	0	0	0	0	1	1
ENSMUSG00000013584	19	17	12	9	9	16
ENSMUSG00000013593	5633	7530	5609	5759	6278	6444
ENSMUSG00000013611	3	5	0	2	4	1
ENSMUSG00000013622	1000	1235	876	1187	1180	1111
ENSMUSG00000013629	427	470	437	289	424	426
ENSMUSG00000013643	3	0	0	3	0	0
ENSMUSG00000013646	602	758	625	292	551	626
ENSMUSG00000013653	0	0	2	0	0	0
ENSMUSG00000013662	1437	1669	1318	952	1277	1480
ENSMUSG00000013663	3306	4307	3302	2586	3051	3634
ENSMUSG00000013698	827	756	598	679	940	973
ENSMUSG00000013701	1465	1623	1307	1492	1659	1471
ENSMUSG00000013707	74	58	53	47	112	104
ENSMUSG00000013736	427	428	336	357	381	431
ENSMUSG00000013766	2	1	0	5	5	9
ENSMUSG00000013787	2170	2655	2158	2030	2285	2345
ENSMUSG00000013822	689	867	626	699	697	813
ENSMUSG00000013833	831	990	749	754	779	857
ENSMUSG00000013846	2986	3847	3766	2632	2304	2968
ENSMUSG00000013858	2376	3264	2478	2415	2415	2562
ENSMUSG00000013878	475	571	497	338	525	546
ENSMUSG00000013921	30	26	26	24	37	29
ENSMUSG00000013936	1	0	0	0	0	1
ENSMUSG00000013973	74	103	95	42	72	61
ENSMUSG00000013974	10	2	6	19	11	3
ENSMUSG00000013997	1792	2270	1631	1460	1607	1762
ENSMUSG00000014030	56	88	89	22	65	72
ENSMUSG00000014039	194	214	234	168	179	249
ENSMUSG00000014074	601	709	622	398	599	706
ENSMUSG00000014075	25	17	17	19	23	21
ENSMUSG00000014077	8124	11490	8202	9382	8477	8673
ENSMUSG00000014158	33	30	22	30	37	25
ENSMUSG00000014164	636	766	510	396	454	511
ENSMUSG00000014177	575	627	495	513	628	642
ENSMUSG00000014195	1271	1389	1127	1001	1312	1419
ENSMUSG00000014198	0	1	4	1	2	0
ENSMUSG00000014226	781	876	744	880	879	882
ENSMUSG00000014232	86	113	78	116	132	133
ENSMUSG00000014243	108	130	89	132	149	106
ENSMUSG00000014245	89	128	80	77	78	105
ENSMUSG00000014294	1502	1891	1331	1638	1767	1748
ENSMUSG00000014301	210	214	201	148	178	214
ENSMUSG00000014303	106	131	97	163	118	112
ENSMUSG00000014313	4177	5499	3927	4128	4984	5177
ENSMUSG00000014329	230	303	146	337	334	273
ENSMUSG00000014349	1680	1928	1454	1661	1735	2018
ENSMUSG00000014353	880	886	773	916	944	964
ENSMUSG00000014355	1562	1735	1665	1104	1393	1554
ENSMUSG00000014361	1137	1309	992	1121	1147	1197
ENSMUSG00000014402	839	910	635	936	999	957
ENSMUSG00000014418	623	790	710	427	638	613
ENSMUSG00000014426	632	703	649	442	571	730
ENSMUSG00000014444	332	394	275	204	362	325
ENSMUSG00000014453	43	44	40	12	39	58
ENSMUSG00000014470	254	296	232	380	355	367
ENSMUSG00000014496	1265	1466	1344	1204	1586	1291
ENSMUSG00000014498	1196	1628	1426	990	1189	1286
ENSMUSG00000014503	132	160	142	176	139	179
ENSMUSG00000014504	364	417	326	303	386	447
ENSMUSG00000014542	4732	5330	3928	4127	4769	5273
ENSMUSG00000014543	4	0	0	0	2	0
ENSMUSG00000014547	804	936	787	513	843	875
ENSMUSG00000014550	528	555	532	528	512	466
ENSMUSG00000014551	318	373	303	209	293	347
ENSMUSG00000014554	320	379	295	248	336	359
ENSMUSG00000014592	148	182	159	139	140	178
ENSMUSG00000014599	334	401	359	207	572	461
ENSMUSG00000014601	434	483	418	279	450	439
ENSMUSG00000014602	3	8	12	7	4	10
ENSMUSG00000014606	2349	2973	2280	2100	2846	2602
ENSMUSG00000014609	2	5	3	3	2	0
ENSMUSG00000014633	255	272	227	131	202	235
ENSMUSG00000014668	293	379	315	210	304	311
ENSMUSG00000014686	2	2	4	3	5	6
ENSMUSG00000014704	10	14	8	7	18	19
ENSMUSG00000014725	4	0	0	2	0	0
ENSMUSG00000014747	7	1	2	10	3	1
ENSMUSG00000014748	1637	2172	1713	1479	1765	1807
ENSMUSG00000014763	657	816	709	434	555	600
ENSMUSG00000014767	315	411	300	307	349	321
ENSMUSG00000014769	2650	3120	2238	2438	2973	2888
ENSMUSG00000014773	177	209	282	181	186	165
ENSMUSG00000014776	2	17	9	0	3	5
ENSMUSG00000014778	259	355	277	181	271	373
ENSMUSG00000014782	1	2	2	1	6	3
ENSMUSG00000014786	25	27	24	21	34	27
ENSMUSG00000014791	367	511	431	472	455	480
ENSMUSG00000014813	50	21	15	3	77	62
ENSMUSG00000014837	30	50	26	8	35	47
ENSMUSG00000014846	17	14	7	12	18	29
ENSMUSG00000014850	349	407	367	343	391	414
ENSMUSG00000014852	308	439	311	181	257	306
ENSMUSG00000014856	542	682	471	430	503	552
ENSMUSG00000014859	541	599	565	410	513	623
ENSMUSG00000014867	6803	8144	6463	6388	7195	7490
ENSMUSG00000014873	265	318	273	171	243	239
ENSMUSG00000014905	1047	1392	993	1058	1027	1535
ENSMUSG00000014907	132	231	173	205	202	198
ENSMUSG00000014932	731	808	613	630	615	848
ENSMUSG00000014956	2682	3145	2418	2463	2711	2933
ENSMUSG00000014959	1582	1939	1558	1547	1660	1882
ENSMUSG00000014980	186	192	167	124	155	190
ENSMUSG00000015002	1142	1369	1157	1076	1098	1325
ENSMUSG00000015013	266	242	193	263	328	281
ENSMUSG00000015016	897	1142	922	565	825	911
ENSMUSG00000015023	992	1092	933	800	963	1021
ENSMUSG00000015027	177	182	163	197	201	188
ENSMUSG00000015053	48	33	25	31	45	42
ENSMUSG00000015083	5417	7334	5214	2537	5036	5408
ENSMUSG00000015085	69	63	72	52	50	57
ENSMUSG00000015087	877	1005	853	920	859	958
ENSMUSG00000015090	17	17	13	1	3	4
ENSMUSG00000015092	2570	3429	2339	2087	2568	2607
ENSMUSG00000015093	21	27	41	7	7	10
ENSMUSG00000015094	189	190	141	88	172	202
ENSMUSG00000015095	1034	1248	1044	909	1028	1194
ENSMUSG00000015112	6830	8105	7124	7097	8333	6993
ENSMUSG00000015120	2762	3297	2692	2963	2869	2972
ENSMUSG00000015126	268	321	247	244	318	321
ENSMUSG00000015127	245	326	288	293	286	281
ENSMUSG00000015133	844	1050	1010	431	732	1076
ENSMUSG00000015134	28	44	44	28	43	35
ENSMUSG00000015143	1328	1396	1180	1188	1283	1476
ENSMUSG00000015149	803	1125	814	690	784	891
ENSMUSG00000015165	3226	3410	2994	3947	3979	3483
ENSMUSG00000015176	703	769	773	577	671	748
ENSMUSG00000015189	866	922	715	611	864	977
ENSMUSG00000015202	324	374	273	484	375	460
ENSMUSG00000015214	849	1032	806	926	782	984
ENSMUSG00000015217	526	521	417	676	664	663
ENSMUSG00000015222	110	87	109	193	227	150
ENSMUSG00000015224	180	264	218	150	290	174
ENSMUSG00000015243	7684	8571	8336	6139	7493	8989
ENSMUSG00000015247	1880	1975	1419	1947	2454	2177
ENSMUSG00000015289	471	510	374	346	449	568
ENSMUSG00000015290	814	905	711	605	851	758
ENSMUSG00000015291	1510	1638	1378	1475	1368	1542
ENSMUSG00000015305	1411	1661	1069	1194	1337	1428
ENSMUSG00000015312	102	66	78	446	406	231
ENSMUSG00000015314	28	28	15	23	31	33
ENSMUSG00000015316	4	2	6	8	7	4
ENSMUSG00000015335	237	268	272	226	249	274
ENSMUSG00000015337	492	778	569	347	521	597
ENSMUSG00000015340	600	795	523	774	880	809
ENSMUSG00000015341	1223	1456	1135	1162	1395	1453
ENSMUSG00000015342	172	181	151	89	124	153
ENSMUSG00000015354	121	149	89	110	199	173
ENSMUSG00000015355	95	72	72	84	126	119
ENSMUSG00000015357	9764	10225	9029	10553	8332	9119
ENSMUSG00000015363	1750	2183	1928	1652	1765	2037
ENSMUSG00000015377	180	206	228	238	185	195
ENSMUSG00000015396	107	93	92	99	155	144
ENSMUSG00000015401	3	10	2	6	6	2
ENSMUSG00000015405	4	12	16	14	39	11
ENSMUSG00000015437	83	48	37	56	126	91
ENSMUSG00000015451	372	1379	1518	1036	285	750
ENSMUSG00000015452	31	24	23	91	52	27
ENSMUSG00000015461	535	607	493	420	445	537
ENSMUSG00000015467	15	12	16	19	15	12
ENSMUSG00000015468	218	330	184	130	193	296
ENSMUSG00000015474	340	393	324	348	430	373
ENSMUSG00000015476	7	5	9	6	11	17
ENSMUSG00000015478	228	314	206	228	193	228
ENSMUSG00000015484	1	4	0	7	8	7
ENSMUSG00000015488	1504	1526	1358	1026	1403	1605
ENSMUSG00000015501	306	424	488	233	245	351
ENSMUSG00000015522	1497	1900	1355	1688	1527	1706
ENSMUSG00000015533	31	22	15	62	27	36
ENSMUSG00000015536	3468	3829	3153	3595	3962	3916
ENSMUSG00000015542	632	742	540	455	613	617
ENSMUSG00000015568	29971	27764	21120	26394	22729	29811
ENSMUSG00000015575	544	718	524	614	634	636
ENSMUSG00000015597	659	1037	888	706	648	761
ENSMUSG00000015599	31	29	43	21	26	29
ENSMUSG00000015605	394	597	407	305	591	611
ENSMUSG00000015619	24	10	21	54	18	12
ENSMUSG00000015627	30	2	3	16	3	5
ENSMUSG00000015647	334	299	294	548	350	313
ENSMUSG00000015652	15	9	11	8	12	17
ENSMUSG00000015653	399	530	421	586	427	443
ENSMUSG00000015656	24234	36586	27832	35415	19767	32051
ENSMUSG00000015659	92	116	110	58	74	109
ENSMUSG00000015668	296	342	287	232	277	325
ENSMUSG00000015671	1648	2002	1415	1605	1779	1972
ENSMUSG00000015672	529	566	444	346	567	540
ENSMUSG00000015697	749	848	728	611	695	836
ENSMUSG00000015702	34	32	34	30	27	36
ENSMUSG00000015709	14	9	2	5	30	14
ENSMUSG00000015711	349	397	330	577	547	432
ENSMUSG00000015714	5854	7579	6193	3224	4782	5801
ENSMUSG00000015733	2311	2504	1939	2297	2790	2618
ENSMUSG00000015745	321	323	258	338	359	371
ENSMUSG00000015747	219	277	207	117	201	220
ENSMUSG00000015748	313	387	354	220	292	346
ENSMUSG00000015749	994	1116	841	730	1100	1121
ENSMUSG00000015750	2523	3214	2645	1460	2297	2725
ENSMUSG00000015755	2723	2864	2235	3090	2748	2819
ENSMUSG00000015757	513	593	566	540	558	496
ENSMUSG00000015759	1099	1105	854	774	1238	1084
ENSMUSG00000015766	131	130	116	99	153	122
ENSMUSG00000015776	1181	1290	1196	882	1257	1163
ENSMUSG00000015790	747	800	617	564	795	784
ENSMUSG00000015804	443	493	412	772	650	501
ENSMUSG00000015806	1231	1907	1227	1226	1203	1235
ENSMUSG00000015812	9	13	10	4	8	5
ENSMUSG00000015829	0	1	0	0	1	0
ENSMUSG00000015837	6478	7820	5625	9242	7202	7674
ENSMUSG00000015839	1113	1351	985	700	1210	1365
ENSMUSG00000015843	101	99	118	42	68	97
ENSMUSG00000015846	11909	15674	14478	7346	9276	11211
ENSMUSG00000015850	209	237	145	134	167	203
ENSMUSG00000015852	1	7	5	1	0	0
ENSMUSG00000015854	3530	3769	2628	6616	4897	5133
ENSMUSG00000015869	998	1453	1125	981	1061	1188
ENSMUSG00000015879	2	1	8	20	3	10
ENSMUSG00000015880	282	207	144	87	175	222
ENSMUSG00000015882	365	394	334	264	348	326
ENSMUSG00000015889	828	986	807	611	724	978
ENSMUSG00000015890	7989	9558	6573	5248	7433	8813
ENSMUSG00000015932	2957	3684	2447	2871	3196	3228
ENSMUSG00000015937	1232	1498	1182	991	1280	1403
ENSMUSG00000015942	316	304	210	248	230	275
ENSMUSG00000015943	335	404	306	339	374	407
ENSMUSG00000015944	132	136	167	98	168	148
ENSMUSG00000015947	148	151	169	167	278	212
ENSMUSG00000015950	197	227	170	126	279	244
ENSMUSG00000015957	4	10	14	0	3	1
ENSMUSG00000015961	601	751	627	602	628	683
ENSMUSG00000015966	330	265	265	1614	801	344
ENSMUSG00000015968	86	104	66	130	96	88
ENSMUSG00000015970	5971	6031	5667	5829	7013	6162
ENSMUSG00000015971	656	746	675	1025	815	760
ENSMUSG00000015980	8	10	7	10	20	10
ENSMUSG00000015981	28	24	11	7	20	17
ENSMUSG00000015994	794	910	781	944	915	857
ENSMUSG00000016018	710	799	670	555	592	725
ENSMUSG00000016024	6101	7221	6019	5312	6352	6615
ENSMUSG00000016028	263	257	370	60	123	228
ENSMUSG00000016087	210	207	115	141	200	319
ENSMUSG00000016128	454	1021	612	336	447	553
ENSMUSG00000016150	0	1	1	1	6	5
ENSMUSG00000016179	0	0	0	2	2	1
ENSMUSG00000016181	258	302	246	90	176	230
ENSMUSG00000016194	9865	12107	10027	11822	12084	12312
ENSMUSG00000016200	19	12	22	21	8	35
ENSMUSG00000016206	121	111	81	101	137	119
ENSMUSG00000016239	186	297	171	149	134	187
ENSMUSG00000016252	2849	3750	2613	2067	2891	2907
ENSMUSG00000016253	786	954	813	603	782	873
ENSMUSG00000016255	13	28	14	41	21	10
ENSMUSG00000016256	3155	3690	3328	5277	4520	3502
ENSMUSG00000016257	675	806	717	687	931	819
ENSMUSG00000016262	6	7	16	5	9	13
ENSMUSG00000016283	2	1	0	1	4	4
ENSMUSG00000016308	508	555	430	346	501	553
ENSMUSG00000016319	7786	11106	8202	6176	7888	7818
ENSMUSG00000016344	595	744	490	464	606	683
ENSMUSG00000016346	0	0	0	0	0	2
ENSMUSG00000016356	40	56	50	35	40	35
ENSMUSG00000016382	2341	3182	2798	805	1373	2684
ENSMUSG00000016386	8	14	20	12	22	33
ENSMUSG00000016409	323	421	327	162	299	350
ENSMUSG00000016427	1310	1862	1228	1408	1759	1569
ENSMUSG00000016458	11	18	9	6	11	14
ENSMUSG00000016477	356	374	331	192	464	473
ENSMUSG00000016481	1655	1796	1436	1157	1577	1553
ENSMUSG00000016487	1076	959	812	1401	1185	1046
ENSMUSG00000016493	37	43	32	24	52	42
ENSMUSG00000016494	102	74	48	58	104	98
ENSMUSG00000016495	282	259	254	258	339	322
ENSMUSG00000016496	55	40	50	96	86	81
ENSMUSG00000016498	0	1	1	1	0	7
ENSMUSG00000016503	105	130	98	40	87	77
ENSMUSG00000016510	253	343	348	97	267	282
ENSMUSG00000016520	802	989	791	899	956	841
ENSMUSG00000016526	36	38	38	27	25	21
ENSMUSG00000016528	1693	2184	1598	2719	2969	2583
ENSMUSG00000016529	2	1	0	7	4	6
ENSMUSG00000016534	11746	15244	11595	10098	11263	12089
ENSMUSG00000016541	1225	1419	1140	1576	1418	1341
ENSMUSG00000016552	10	18	17	9	31	28
ENSMUSG00000016554	659	766	583	679	822	713
ENSMUSG00000016559	7314	7876	5958	21623	9762	8082
ENSMUSG00000016619	1075	1162	1018	810	1011	1086
ENSMUSG00000016624	19	19	22	16	18	19
ENSMUSG00000016637	234	276	175	167	188	212
ENSMUSG00000016664	963	1268	1153	894	989	1100
ENSMUSG00000016756	4119	5459	4093	1317	2478	3082
ENSMUSG00000016757	382	359	351	272	394	347
ENSMUSG00000016758	214	199	145	131	255	360
ENSMUSG00000016763	40	55	32	34	62	47
ENSMUSG00000016831	793	953	812	734	810	833
ENSMUSG00000016833	188	185	142	151	203	194
ENSMUSG00000016918	59	70	28	43	65	42
ENSMUSG00000016921	4272	4632	3720	4557	4226	4310
ENSMUSG00000016933	975	1098	893	646	932	958
ENSMUSG00000016940	645	686	610	472	621	642
ENSMUSG00000016942	13182	16116	13492	7026	11030	13776
ENSMUSG00000016946	210	258	179	185	281	204
ENSMUSG00000016984	185	188	155	149	158	181
ENSMUSG00000016995	1	0	3	0	2	1
ENSMUSG00000017002	36	48	46	221	47	14
ENSMUSG00000017007	4	2	1	0	0	0
ENSMUSG00000017009	13027	23632	9107	9436	10927	16480
ENSMUSG00000017057	1359	1384	1076	897	1069	1372
ENSMUSG00000017119	5675	7139	5347	4800	5188	6240
ENSMUSG00000017132	1173	1493	1516	809	1289	1068
ENSMUSG00000017144	782	1011	578	715	784	717
ENSMUSG00000017146	293	247	183	335	352	313
ENSMUSG00000017167	34	74	62	159	46	44
ENSMUSG00000017176	95	90	68	100	137	117
ENSMUSG00000017188	989	1168	887	770	1038	1022
ENSMUSG00000017195	1	2	2	1	0	0
ENSMUSG00000017210	546	583	555	449	445	498
ENSMUSG00000017221	2114	2660	1984	2008	2046	2306
ENSMUSG00000017264	747	896	754	705	882	819
ENSMUSG00000017286	926	1027	877	647	931	1048
ENSMUSG00000017288	545	773	611	458	594	648
ENSMUSG00000017291	1602	1855	1477	1138	1407	1694
ENSMUSG00000017299	193	174	165	165	143	149
ENSMUSG00000017300	0	0	0	2	0	0
ENSMUSG00000017307	168	328	266	222	239	225
ENSMUSG00000017309	541	531	375	448	587	599
ENSMUSG00000017314	25	21	16	28	18	21
ENSMUSG00000017344	63939	81508	65441	57320	62531	66927
ENSMUSG00000017376	364	419	315	181	340	415
ENSMUSG00000017386	615	874	751	803	777	730
ENSMUSG00000017390	95	129	100	400	219	122
ENSMUSG00000017400	2	3	3	3	44	5
ENSMUSG00000017404	3157	3626	2688	4207	3887	3527
ENSMUSG00000017405	107	190	144	185	174	121
ENSMUSG00000017412	21	42	28	10	34	26
ENSMUSG00000017417	15	17	11	9	24	18
ENSMUSG00000017418	1320	2109	1243	839	1335	1745
ENSMUSG00000017421	1877	2055	1584	1542	1831	1861
ENSMUSG00000017428	1658	2102	1646	1704	1557	1861
ENSMUSG00000017446	558	649	404	285	463	606
ENSMUSG00000017453	6637	8710	7150	3769	5158	6673
ENSMUSG00000017466	634	692	526	417	610	641
ENSMUSG00000017478	1700	2199	1809	1217	1545	1830
ENSMUSG00000017485	1551	1799	1546	1157	1412	1728
ENSMUSG00000017491	165	144	108	90	154	150
ENSMUSG00000017493	52589	73870	54756	29261	55220	56135
ENSMUSG00000017499	77	109	68	63	138	142
ENSMUSG00000017548	1205	1249	1002	1144	1216	1343
ENSMUSG00000017550	178	162	147	123	194	227
ENSMUSG00000017561	318	364	251	232	323	389
ENSMUSG00000017607	39	23	14	13	32	46
ENSMUSG00000017615	1299	1373	1103	1108	1256	1430
ENSMUSG00000017631	341	326	267	297	401	361
ENSMUSG00000017639	524	640	660	482	462	462
ENSMUSG00000017652	27	26	28	48	64	35
ENSMUSG00000017664	548	671	555	458	606	664
ENSMUSG00000017667	331	304	246	264	441	441
ENSMUSG00000017670	442	507	477	674	730	593
ENSMUSG00000017677	2027	2277	1616	728	2292	1791
ENSMUSG00000017679	618	708	659	413	601	552
ENSMUSG00000017686	1152	1217	1026	996	1182	1170
ENSMUSG00000017688	53	43	46	31	74	70
ENSMUSG00000017692	16	13	12	9	7	13
ENSMUSG00000017697	68	66	33	41	44	55
ENSMUSG00000017707	5554	6316	4770	5377	5439	5705
ENSMUSG00000017713	133	198	180	101	142	169
ENSMUSG00000017715	298	431	395	293	346	348
ENSMUSG00000017716	687	485	434	302	501	625
ENSMUSG00000017718	989	1352	1233	436	781	939
ENSMUSG00000017720	3	2	5	0	2	0
ENSMUSG00000017721	1148	1379	1113	836	1242	1287
ENSMUSG00000017723	134	191	210	61	45	76
ENSMUSG00000017724	9	10	7	13	17	13
ENSMUSG00000017734	26	31	29	21	34	29
ENSMUSG00000017737	30	63	47	63	49	41
ENSMUSG00000017740	78	98	47	48	72	127
ENSMUSG00000017747	243	318	260	251	256	302
ENSMUSG00000017754	877	1269	952	746	956	1046
ENSMUSG00000017756	2205	2836	2755	1462	2308	2904
ENSMUSG00000017760	2513	3169	2526	3354	3178	3061
ENSMUSG00000017764	55	113	89	46	61	58
ENSMUSG00000017765	380	461	371	406	354	361
ENSMUSG00000017767	1	0	0	1	4	2
ENSMUSG00000017774	2058	1859	1595	1851	2178	2282
ENSMUSG00000017776	2630	3183	2521	1947	2849	2888
ENSMUSG00000017778	4477	5705	4054	4680	5291	5369
ENSMUSG00000017781	1621	1893	1411	1448	1724	1772
ENSMUSG00000017801	544	657	589	335	453	462
ENSMUSG00000017802	1941	2575	1989	1431	1615	1982
ENSMUSG00000017817	21	15	8	18	25	17
ENSMUSG00000017830	128	161	129	54	99	121
ENSMUSG00000017831	1336	1534	1252	1365	1326	1220
ENSMUSG00000017832	5	0	4	9	11	8
ENSMUSG00000017837	519	580	456	406	548	527
ENSMUSG00000017843	1268	1396	1103	1128	1610	1456
ENSMUSG00000017858	562	675	530	394	578	649
ENSMUSG00000017861	71	77	69	224	189	116
ENSMUSG00000017868	377	427	456	843	456	346
ENSMUSG00000017897	11	4	2	5	0	6
ENSMUSG00000017929	993	1225	978	438	705	964
ENSMUSG00000017943	0	0	3	0	1	0
ENSMUSG00000017950	17508	21985	19034	15911	13091	12658
ENSMUSG00000017969	34	36	21	8	19	23
ENSMUSG00000017978	141	175	159	55	74	144
ENSMUSG00000017999	619	756	663	540	619	687
ENSMUSG00000018001	412	391	313	307	416	434
ENSMUSG00000018008	339	311	242	144	421	411
ENSMUSG00000018012	31	81	58	14	23	35
ENSMUSG00000018040	332	387	355	252	373	358
ENSMUSG00000018042	6594	8609	5983	6504	6151	6100
ENSMUSG00000018068	236	249	206	123	185	253
ENSMUSG00000018076	598	685	504	615	459	551
ENSMUSG00000018102	1998	2722	2119	1357	1391	1914
ENSMUSG00000018126	0	4	7	153	18	4
ENSMUSG00000018143	303	429	311	460	381	319
ENSMUSG00000018160	1106	1352	1148	1027	949	1039
ENSMUSG00000018166	2740	3754	2282	1577	2069	3084
ENSMUSG00000018167	408	581	431	452	430	474
ENSMUSG00000018168	50	68	47	22	51	61
ENSMUSG00000018169	56	58	35	69	53	71
ENSMUSG00000018171	1705	2469	1553	1339	1747	1763
ENSMUSG00000018189	468	533	406	329	464	461
ENSMUSG00000018196	498	588	507	407	465	559
ENSMUSG00000018199	237	216	176	210	221	244
ENSMUSG00000018209	729	818	713	506	660	776
ENSMUSG00000018211	1	0	0	4	0	2
ENSMUSG00000018217	231	220	202	214	308	267
ENSMUSG00000018238	1	5	7	3	4	1
ENSMUSG00000018239	57	59	44	48	54	44
ENSMUSG00000018263	4	0	1	1	0	1
ENSMUSG00000018286	2710	3116	2358	2516	3259	3047
ENSMUSG00000018287	763	860	653	643	876	775
ENSMUSG00000018293	2930	3340	2528	2719	3426	3374
ENSMUSG00000018322	248	245	230	369	277	288
ENSMUSG00000018326	3472	3745	2879	2571	3536	3849
ENSMUSG00000018334	148	181	114	88	159	176
ENSMUSG00000018339	105	135	91	272	140	86
ENSMUSG00000018340	3044	3750	3152	2333	2632	3333
ENSMUSG00000018341	8	11	7	5	5	6
ENSMUSG00000018347	110	170	102	99	127	124
ENSMUSG00000018362	2161	1874	1739	1539	2249	2100
ENSMUSG00000018363	1761	1852	1623	1377	1840	2065
ENSMUSG00000018372	220	281	205	160	193	227
ENSMUSG00000018377	586	685	542	444	582	636
ENSMUSG00000018378	167	185	143	113	174	179
ENSMUSG00000018379	2926	3068	2532	1803	3033	3147
ENSMUSG00000018381	30	51	20	30	36	34
ENSMUSG00000018387	729	865	861	510	455	532
ENSMUSG00000018395	154	148	137	167	148	203
ENSMUSG00000018398	417	381	284	178	379	420
ENSMUSG00000018401	1179	1566	1409	919	992	1232
ENSMUSG00000018405	65	78	84	13	76	48
ENSMUSG00000018411	170	194	150	50	95	136
ENSMUSG00000018412	910	1014	807	744	769	967
ENSMUSG00000018415	877	1299	948	423	732	870
ENSMUSG00000018417	4028	5102	4084	1765	1948	3215
ENSMUSG00000018425	633	779	661	565	582	626
ENSMUSG00000018427	568	820	452	492	419	463
ENSMUSG00000018428	2767	3671	3299	2063	2771	3162
ENSMUSG00000018433	324	357	369	278	374	373
ENSMUSG00000018442	1967	2260	1853	1060	1884	2022
ENSMUSG00000018446	1549	1825	1384	1040	1551	1526
ENSMUSG00000018449	412	534	373	166	412	433
ENSMUSG00000018451	4	1	1	2	5	2
ENSMUSG00000018459	5758	4879	4754	5581	11590	10448
ENSMUSG00000018470	14	17	18	30	17	16
ENSMUSG00000018474	4430	5711	5422	3628	4119	4870
ENSMUSG00000018476	1059	1539	1255	621	1099	896
ENSMUSG00000018481	784	828	741	574	779	788
ENSMUSG00000018486	34	34	23	20	48	35
ENSMUSG00000018500	0	0	1	1	0	3
ENSMUSG00000018501	2547	3356	3119	2473	2329	2774
ENSMUSG00000018507	65	64	54	74	139	74
ENSMUSG00000018509	243	327	237	290	264	306
ENSMUSG00000018537	176	191	201	369	253	188
ENSMUSG00000018541	405	415	395	281	412	382
ENSMUSG00000018543	1	0	3	0	1	1
ENSMUSG00000018547	743	892	757	345	714	780
ENSMUSG00000018548	436	475	437	296	429	517
ENSMUSG00000018554	6	12	6	4	10	11
ENSMUSG00000018559	481	570	390	354	475	534
ENSMUSG00000018565	432	505	414	299	484	546
ENSMUSG00000018566	14	15	18	13	9	8
ENSMUSG00000018567	3686	4496	3323	3516	3493	3780
ENSMUSG00000018569	61	31	23	77	52	36
ENSMUSG00000018570	17	10	13	8	10	11
ENSMUSG00000018572	507	678	521	375	608	543
ENSMUSG00000018574	5512	7402	6327	4642	5292	6350
ENSMUSG00000018581	42	70	87	6	26	40
ENSMUSG00000018583	2292	2413	2029	1559	2370	2723
ENSMUSG00000018585	1277	1544	1161	1005	1364	1413
ENSMUSG00000018593	10512	10992	7875	5539	9901	10183
ENSMUSG00000018595	5	3	5	2	3	3
ENSMUSG00000018599	556	702	598	273	545	623
ENSMUSG00000018604	393	430	571	260	546	528
ENSMUSG00000018623	0	0	0	3	0	0
ENSMUSG00000018648	48	68	64	5	28	53
ENSMUSG00000018651	203	227	163	147	246	252
ENSMUSG00000018654	199	242	154	149	244	241
ENSMUSG00000018659	1407	1963	1399	866	1532	1609
ENSMUSG00000018661	355	532	441	289	309	399
ENSMUSG00000018666	1286	1446	1094	859	1253	1449
ENSMUSG00000018669	1323	1677	1339	1142	1397	1605
ENSMUSG00000018672	493	568	435	456	521	503
ENSMUSG00000018677	4319	5587	4190	4392	4548	4691
ENSMUSG00000018678	178	187	144	171	185	144
ENSMUSG00000018697	267	293	264	287	354	319
ENSMUSG00000018698	0	0	1	0	1	0
ENSMUSG00000018707	3035	4093	3570	2274	2640	3078
ENSMUSG00000018727	49	75	55	25	44	53
ENSMUSG00000018733	207	292	246	192	190	225
ENSMUSG00000018736	882	1266	774	1070	1079	1079
ENSMUSG00000018740	31	26	34	8	32	18
ENSMUSG00000018750	750	859	725	511	796	884
ENSMUSG00000018752	12	25	12	11	8	11
ENSMUSG00000018761	1046	1226	1062	801	1086	1153
ENSMUSG00000018765	1100	1453	1118	1025	1154	1239
ENSMUSG00000018770	10966	13743	9896	8384	12151	11700
ENSMUSG00000018774	392	415	303	400	756	431
ENSMUSG00000018776	1	0	1	0	1	0
ENSMUSG00000018796	27251	29405	26174	33122	30949	25495
ENSMUSG00000018800	290	275	326	292	305	288
ENSMUSG00000018809	179	169	111	155	251	214
ENSMUSG00000018819	174	177	145	146	178	170
ENSMUSG00000018820	539	686	646	410	552	646
ENSMUSG00000018821	543	745	540	710	631	582
ENSMUSG00000018830	268	78	53	118	109	78
ENSMUSG00000018841	417	400	337	250	480	388
ENSMUSG00000018844	2	4	6	1	9	13
ENSMUSG00000018845	42	49	40	40	35	41
ENSMUSG00000018846	1669	2005	1586	1325	1695	1546
ENSMUSG00000018848	859	928	880	872	1053	1021
ENSMUSG00000018849	1660	2122	2038	1754	2063	2178
ENSMUSG00000018858	691	863	614	526	685	669
ENSMUSG00000018861	413	556	470	602	495	417
ENSMUSG00000018865	0	0	1	0	0	1
ENSMUSG00000018868	1	3	2	1	4	4
ENSMUSG00000018882	904	976	770	973	1137	1021
ENSMUSG00000018899	559	733	630	410	575	762
ENSMUSG00000018900	249	304	291	837	411	296
ENSMUSG00000018906	54	72	91	53	66	71
ENSMUSG00000018907	2	0	0	0	1	4
ENSMUSG00000018909	1237	1224	882	633	1186	1132
ENSMUSG00000018919	4	1	1	7	8	0
ENSMUSG00000018920	221	288	221	241	333	309
ENSMUSG00000018921	564	641	561	457	473	624
ENSMUSG00000018923	180	246	154	115	219	206
ENSMUSG00000018924	22	8	3	3	5	4
ENSMUSG00000018925	5	3	1	1	6	3
ENSMUSG00000018927	316	253	243	325	294	347
ENSMUSG00000018930	5	4	3	7	11	5
ENSMUSG00000018931	323	343	305	154	262	314
ENSMUSG00000018932	1575	2038	1780	1127	1291	1678
ENSMUSG00000018965	1602	1625	1391	1013	1528	1882
ENSMUSG00000018974	621	755	630	539	618	718
ENSMUSG00000018983	211	210	243	133	227	224
ENSMUSG00000018986	26	29	24	11	26	20
ENSMUSG00000018995	343	398	322	233	362	396
ENSMUSG00000018999	564	624	596	278	549	594
ENSMUSG00000019027	15	7	17	9	7	41
ENSMUSG00000019039	617	885	643	400	531	626
ENSMUSG00000019054	1167	1354	991	1076	1294	1172
ENSMUSG00000019055	1485	2030	1607	1342	1646	1859
ENSMUSG00000019066	219	248	278	1328	308	317
ENSMUSG00000019080	325	326	258	183	299	340
ENSMUSG00000019082	3631	4379	5202	9046	6973	4583
ENSMUSG00000019087	1603	1962	1597	1567	1858	1774
ENSMUSG00000019088	120	122	102	91	123	126
ENSMUSG00000019122	1805	1855	1444	1779	1803	1755
ENSMUSG00000019124	3	1	1	0	2	3
ENSMUSG00000019132	3741	4962	3851	2619	3725	4416
ENSMUSG00000019139	531	545	391	4620	1267	754
ENSMUSG00000019143	774	934	786	385	674	720
ENSMUSG00000019158	318	439	313	346	368	335
ENSMUSG00000019173	2670	3353	2385	2145	2949	2918
ENSMUSG00000019178	6	3	8	5	9	4
ENSMUSG00000019179	4732	6348	4985	4339	5355	5390
ENSMUSG00000019188	1614	2135	1571	1421	1693	2019
ENSMUSG00000019189	1357	1520	1555	1994	1717	1800
ENSMUSG00000019194	126	114	85	275	172	194
ENSMUSG00000019210	2907	3509	2696	3960	3576	3472
ENSMUSG00000019214	114	76	60	64	96	113
ENSMUSG00000019230	0	0	1	0	1	2
ENSMUSG00000019232	1757	2683	2366	2285	2692	2150
ENSMUSG00000019235	39	53	34	85	42	41
ENSMUSG00000019254	902	1097	832	900	1019	1019
ENSMUSG00000019256	1921	2391	2300	1164	1648	2319
ENSMUSG00000019261	244	290	210	265	249	269
ENSMUSG00000019278	20	13	26	3	16	17
ENSMUSG00000019295	534	630	594	283	512	541
ENSMUSG00000019297	390	526	462	358	432	487
ENSMUSG00000019301	4	4	10	2	0	4
ENSMUSG00000019302	830	1138	980	665	832	909
ENSMUSG00000019303	44	42	40	42	56	51
ENSMUSG00000019312	2444	2829	2031	2072	1750	2495
ENSMUSG00000019320	5	4	3	6	5	8
ENSMUSG00000019326	17	9	11	8	20	4
ENSMUSG00000019338	376	484	436	390	437	448
ENSMUSG00000019359	1	0	0	2	0	1
ENSMUSG00000019362	1313	1655	1257	1385	1428	1534
ENSMUSG00000019368	3538	4865	4353	1921	1944	3126
ENSMUSG00000019370	2145	2078	1663	1597	2044	2370
ENSMUSG00000019373	580	624	562	430	597	618
ENSMUSG00000019428	3276	4702	3611	3638	3498	3928
ENSMUSG00000019429	2	0	0	1	0	0
ENSMUSG00000019432	2341	2663	2132	1842	2371	2498
ENSMUSG00000019433	608	615	441	542	653	666
ENSMUSG00000019437	329	404	328	361	303	308
ENSMUSG00000019461	313	385	325	344	451	376
ENSMUSG00000019464	5	5	10	6	5	2
ENSMUSG00000019467	45	31	44	21	33	44
ENSMUSG00000019470	516	673	560	485	463	622
ENSMUSG00000019471	2494	3111	2332	2071	2451	2394
ENSMUSG00000019478	583	683	475	515	522	616
ENSMUSG00000019487	198	242	191	301	235	248
ENSMUSG00000019494	2614	2962	2202	2126	3078	2832
ENSMUSG00000019505	26646	31702	23353	25815	25413	28974
ENSMUSG00000019518	195	229	184	184	177	211
ENSMUSG00000019528	200	238	197	266	299	249
ENSMUSG00000019539	253	256	209	142	306	277
ENSMUSG00000019558	222	202	211	346	313	220
ENSMUSG00000019564	104	97	73	100	206	117
ENSMUSG00000019577	441	379	282	3011	2254	1063
ENSMUSG00000019578	101	129	84	120	77	74
ENSMUSG00000019579	1156	1395	1069	957	1192	1218
ENSMUSG00000019590	121	95	83	90	47	93
ENSMUSG00000019647	419	474	272	336	453	428
ENSMUSG00000019659	459	578	367	347	530	542
ENSMUSG00000019689	128	192	121	131	147	127
ENSMUSG00000019699	184	207	142	91	162	195
ENSMUSG00000019710	830	1035	864	695	751	824
ENSMUSG00000019715	731	952	708	528	604	760
ENSMUSG00000019718	300	421	315	254	299	275
ENSMUSG00000019726	833	1380	1508	696	796	973
ENSMUSG00000019731	1322	1775	1504	759	1169	1504
ENSMUSG00000019732	11	20	18	13	20	16
ENSMUSG00000019734	104	72	70	75	56	69
ENSMUSG00000019737	54	73	67	124	86	60
ENSMUSG00000019738	275	373	271	210	295	299
ENSMUSG00000019761	74	70	72	49	48	61
ENSMUSG00000019762	3188	3846	3064	2198	2897	3122
ENSMUSG00000019763	591	793	594	320	512	540
ENSMUSG00000019768	1296	1778	1254	489	1002	1514
ENSMUSG00000019772	0	0	0	2	1	0
ENSMUSG00000019773	128	126	82	62	103	120
ENSMUSG00000019774	135	198	175	127	143	147
ENSMUSG00000019775	8	8	4	3	10	12
ENSMUSG00000019777	788	883	672	654	960	924
ENSMUSG00000019779	240	267	263	112	200	230
ENSMUSG00000019782	361	381	247	364	453	358
ENSMUSG00000019787	1	0	1	0	0	0
ENSMUSG00000019789	19	10	14	11	19	17
ENSMUSG00000019790	386	421	372	415	399	404
ENSMUSG00000019791	458	507	433	314	388	407
ENSMUSG00000019792	152	193	125	159	156	155
ENSMUSG00000019794	145	167	140	121	139	167
ENSMUSG00000019795	1234	1395	1054	1162	1525	1358
ENSMUSG00000019796	40	48	42	14	36	51
ENSMUSG00000019797	363	370	323	398	412	378
ENSMUSG00000019802	3491	4117	3370	2999	3131	3746
ENSMUSG00000019804	1557	1749	1422	1067	1489	1602
ENSMUSG00000019806	370	348	268	391	508	509
ENSMUSG00000019808	67	100	74	88	89	59
ENSMUSG00000019809	510	526	477	459	599	501
ENSMUSG00000019810	270	276	217	328	399	341
ENSMUSG00000019813	153	166	129	93	205	168
ENSMUSG00000019814	356	396	311	320	419	334
ENSMUSG00000019817	334	342	254	441	447	405
ENSMUSG00000019818	7867	9308	7765	6022	7392	8577
ENSMUSG00000019820	929	1136	900	732	714	924
ENSMUSG00000019822	657	1060	891	490	592	653
ENSMUSG00000019823	44	56	44	43	62	54
ENSMUSG00000019826	314	578	435	373	350	291
ENSMUSG00000019831	46	61	47	31	33	36
ENSMUSG00000019832	386	466	384	346	416	432
ENSMUSG00000019836	80	92	84	93	95	64
ENSMUSG00000019837	416	388	331	369	426	368
ENSMUSG00000019838	1163	2446	1556	719	752	1453
ENSMUSG00000019841	695	927	773	500	644	761
ENSMUSG00000019842	52	55	60	31	45	25
ENSMUSG00000019843	709	758	506	519	663	764
ENSMUSG00000019845	65	42	31	39	61	66
ENSMUSG00000019846	193	229	176	105	159	157
ENSMUSG00000019848	6	2	2	2	1	1
ENSMUSG00000019849	1125	1339	1069	1294	1249	1278
ENSMUSG00000019850	200	201	191	156	221	181
[truncated: 33,516 more rows]
